# Supplementary material for: Tuft Cells Increase Following Ovine Intestinal Parasite Infections and Define Evolutionarily Conserved and Divergent Responses
Source: Front Immunol. 2021 Nov 22;12:781108. doi: 10.3389/fimmu.2021.781108 (PMC8646091; doi:10.3389/fimmu.2021.781108)
Supplement: Supplementary file 2 [file Table_5.xlsx]

## Sheet: Summary
Supplementary Table S5. Marker genes for ovine abomasum mucosal cell types (Log Fold Change > 0.25). Ranked on Log FC
Summary shows genes with expression Log Fold Change > 0.25, P-adj value < 0.05. Cell type tabs show genes with Log Fold Change > 0.25, pct.1 > 0.25 (pct.1=% expressing cells in this cluster; pct.2=% expressing cells across all other cell clusters)
Parietal	CD8 T cell	CD4 T cell	Macrophage	Pre-B cell	Mucous	Neutrophil	CD8 T cell	DC	B cell	Granulocyte	Basophil	Tuft	ECL	Endothelial
AGR2	GZMB.1	LAG3	C1QA	VPREB1	7SK.49	S100A8	STMN1	CST3	MS4A1	SLC25A4	ANG2	IL17RB	SST	CXCL14
LYZ1.1	CCL5	CTLA4	C1QC	ENSBTAG00000047121	5-8S-rRNA.3	S100A9	HMGB2	BOLA-DRB3	CD83	CKB	ENSBTAG00000038080	SYNE2	GHRL	DCN
LYZ2	GZMA	XCL2	LYZ	JCHAIN	SAMD9	S100A12	DUT	BOLA-DRA	BANK1	TNNI3	RNASE6	MAP2	ENSBTAG00000052155	LUM
GKN2	GNLY	CD52	FTH1	ENSBTAG00000055240	ENSBTAG00000050398	PTX3	PCLAF	BLA-DQB	CD79B	PRDX5	RNASE4	KRT23	GCG	COL3A1
GKN1	ENSBTAG00000010828	TNFRSF4	ENSBTAG00000010155	ENSBTAG00000003408	SYTL2	ENSBTAG00000048980	SMC2	DNASE1L3	CCR7	MT1E	ENSBTAG00000031828	LRMP	CHGA	APOE
PGA5	NKG7	TNFRSF18	SAA3	ENSBTAG00000047700	AHNAK	PLEK	HMGB1	ENSBTAG00000037605	CXCR4	LDHB	GZMB	LTC4S	SCG3	COL1A2
KRT19	CCL4	CD69	C1QB	MZB1	FMN1	ISG15	NUF2	TIFAB	VPREB3	BPIFA2C	VIM	GRASP	CDKN1C	TMEM176A
KRT8	CD3E	ENSBTAG00000034609	CTSZ	ENSBTAG00000001219	ENSBTAG00000051082	IL1RN	DLGAP5	CD74	BASP1	ATP5MC1	RARRES2	C2CD4B	SCGN	ENSBTAG00000015818
S100A2	CD7	ENSBTAG00000027204	CTSS	ENSBTAG00000050723	ITPKC	SOD2	CENPE	NAAA	LTB	NDUFA4	SRGN	PTGS1	SERPINA1	TMEM176B
WFDC2	CD52	CXCR4	FABP7	DERL3	TCIM	TNFAIP6	HMMR	CXCL9	CD19	COX7A2	IER3	BMX	RESP18	COL1A1
TFF3	ENSBTAG00000027204	IL22	SAA2	VPREB3	FLNB	NFKBIA	ICOS	ENSBTAG00000009656	MYC	SNX1	GATA2	ANXA4	SCG5	CALD1
CXCL17	IFNG	CD4	CFD	TXNDC5	LAMB3	MARCKS	SPC24	CD83	SPIB	ISG12(B)	HPGD	AVIL	CLU	COL4A1
S100A4	TRDC	PLAC8B	LGMN	ENSBTAG00000048049	EXPH5	CSF3R	CENPF	C3H1orf54	BLA-DQB	MDH1	MGST1	SDR16C5	DNAJC12	SPARC
CLCA1	CXCR6	LTB	GRO1	ENSBTAG00000048135	EVPL	GPR84	LMNB1	PLD4	CXCR5	ALDH1A1	NFKBIA	PHLDA1	MT1A	C3
TFF2	GIMAP7.2	ENSBTAG00000000432	CTSC	RGCC	CAPN8	UPP1	TUBA1B	IL18BP	RGS16	ENSBTAG00000047265	BASP1	HSPB1	DIRAS3	TNFRSF6B
PLAC8	CTSW	ICOS	M-SAA3.2	CD99	ITGB6	NCF1	CTLA4	BASP1	CD74	IDH2	TPSB2	GNG13	MAP1B	CLU
CD9	CD96	TRDC	SELENOP	FKBP11	ARHGAP21	TAGAP	TNFRSF25	GRASP	CR2	CSRP2	KIT	ALOX5	CARTPT	ADM
S100A5	ENSBTAG00000034609	IL17A	TYROBP	SEC11C	KLF4	MARCKSL1	BIRC5	PYCARD	GPR183	SFTA2	IL4	SPTBN1	TUBA1A	POSTN
TFF1	ENSBTAG00000054649	ENSBTAG00000037510	AIF1	ENSBTAG00000017305	AFDN	CSF1	LAG3	BOLA-DMB	MEF2C	MTUS1	PTI	EHF	CEBPD	SERPINH1
KRT18	gzmA	RGS1	HMOX1	ENSBTAG00000050373	ENSBTAG00000025219	ENSBTAG00000004714	CKS2	TBC1D4	TNFRSF13C	LAP3	FOSB	GADD45G	ID1	C1S
ID1	ENSBTAG00000000144	CD3E	IL4I1	TNFRSF13B	HES1	CLEC4A	SPC25	GPR183	BOLA-DRB3	ATP4B	CCL3	7SK.49	TTR	IGFBP7
ENSBTAG00000015260	TNFRSF18	ENSBTAG00000034366	BOLA-DRA	EAF2	SYNE2	IFIT2	PCNA	RGS10	LMO2	PDLIM4	TNF	CLDN4	ISL1	C1R
TSPAN1	ENSBTAG00000037510	RHEX	FTL	TNFRSF17	CAPN5	ISG20	UBE2C	BATF3	DERL3	TXN	RGS1	RAP2B	MT2A	PDGFRA
DSTN	HOPX	ENSBTAG00000000144	SCPEP1	ENSBTAG00000053508	DSP	OSM	ENSBTAG00000037510	PIM3	CARD9	IL20RA	LTC4S	LTF	TM4SF4	PLAU
PIGR	CD8A	IL2RA	CREG1	ENSBTAG00000048030	LMO7	CXCL8	UBE2S	BAG2	BOLA-DRA	UQCRQ	HDC	COLCA2	VCAN	PROCR
ENSBTAG00000049386	ENSBTAG00000000432	CRIP1	ACP5	CCR10	ANKRD1	IL1B	IL2RA	GSN	TCF4	NOSTRIN	NFKBIZ	EHD4	EGR1	HTRA1
MAL	ENSBTAG00000055254	ENSBTAG00000051845	FTL	EMP3	CGN	NFAM1	MIS18BP1	LGALS1	PIM3	SGK2	IL1RL1	ELF3	C2CD4B	COL18A1
ISG12(B)	TMEM176B	SH2D1A	IFI30	ENSBTAG00000051010	SH3BGRL2	SLC40A1	CDK1	PLBD1	PLAC8B	PCYT2	CSF2	5-8S-rRNA.3	HEPACAM2	PPP1R14A
CYSTM1	PRF1	TNFRSF25	LGALS3	ENSBTAG00000049878	FAM234A	BATF3	MKI67	ANPEP	FCRLA	FABP5	CCL2	TPM1	KCNK16	F3
FABP3	TESC	IL7R	BLA-DQB	AQP3	ARHGAP5	MS4A8	TPX2	PARM1	DUSP2	ARHGAP18	BCL2A1	KRT18	CPE	STC1
CKMT1A	CD69	TCF7	PSAP	POU2AF1	MACC1	NLRP3	CCNB1	NET1	ENSBTAG00000037605	IRF6	TNFRSF18	LMO2	PCLO	PCOLCE
S100A14	CRIP1	GIMAP7.2	ASRGL1	ENSBTAG00000054133	TNS4	SNX10	SH2D1A	TCF4	NAPSA	C18H19orf33	GCSAML	LGALS3	SCG2	VIM
CLDN18	ENSBTAG00000025398	CTSW	CD68	CD79B	RNF144B	GRO1	ENSBTAG00000000432	CTSS	CRIP1	ATP5F1A	CLEC3B	PDLIM1	BAMBI	PTGES
CD24	IKZF2	CITED4	SPP1	ADA	BNIP5	SDS	BUB1	CD86	BHLHE41	SLC25A5	PTGS1	CD24	NPDC1	NREP
VSIG2	GZMM	HOPX	ENSBTAG00000009359	BAG2	SPATS2L	C5AR1	TNFRSF4	SH3BGRL	LRRK2	HSPB1	CSF1	VIL1	MT1E	PTGS1
ANXA10	TNFRSF9	C3H1orf54	CLEC6A	ENSBTAG00000048048	AREG	IRF1	CD4	MPEG1	ENSBTAG00000009656	GCHFR	SPTA1	EPS8	IER2	IGFBP3
ANXA2	CCL3	ENSBTAG00000025398	CXCL16	UBE2S	BCL2L14	SRGN	TMPO	ARHGAP18	TNFRSF13B	GIPC2	GNG11	DSP	SOX4	CXCL10
SPINT2	ENSBTAG00000051845	ENSBTAG00000054649	BOLA-DRB3	HERPUD1	CLDN4	IFIT1	CCNA2	IFI30	BOLA-DOA	TMEM92	SERPINE1	RGS13	LXN	TM4SF1
KRT7	XCL2	METRNL	LAMP1	TCF4	HSPA1A	DUSP2	ENSBTAG00000027204	WDFY4	BHLHE40	ETHE1	DUSP1	SH2D7	GRIA3	APOD
LGALS4	RAP2A	BHLHE40	ENSBTAG00000037605	CKAP4	EPHA2	CXCL2	ENSBTAG00000034609	CLEC9A	PLD4	SH3BGRL2	TXNIP	ENPP4	CAMK2N1	IGFBP4
PRR13	ENSBTAG00000050846	ENSBTAG00000049823	ARAF	PIM3	TJP3	ICAM1	SMC4	CCDC88A	EHD3	HMGB1	CCL4	DAAM1	ATF3	SAA3
CIST1	ENSBTAG00000035945	ENSBTAG00000050846	GRN	PARM1	TCF7L2	TLR2	CENPW	PLAC8B	BTK	FABP3	LMNA	SPIB	ARAF	PTN
HEBP2	ENSBTAG00000052486	GPR183	CXCL3	MEF2C	ENSBTAG00000005261	ZFP36	NDC80	BOLA-DMA	LY75	CNN3	GATA1	SPON2	GSTM3	EVA1B
MUC1	TWIST1	EMP3	CD74	UBALD2	ITGB4	TYROBP	IL17A	FLT3	EAF2	SH3YL1	EGR1	SNORC	CFI	FSTL1
GADD45A	CCND2	TNFRSF9	LIPA	PCLAF	JUN	SELL	H2AFZ	AIF1	NR4A1	REXO2	VCL	ENSBTAG00000049386	BCAS1	CLEC3B
KNG1	RGS1	DTX1	IL7R	ENSBTAG00000040098	RAB11FIP1	FCER1G	TNFRSF9	RAB32	LRMP	CYSTM1	CDKN1A	NR4A1	GAMT	CXCL5
TAGLN2	CALHM6	CD40LG	HTRA1	BTK	ENSBTAG00000002416	BASP1	UHRF1	CLIC2	NREP	MT1E.1	PLA2G7	BTG2	ENSBTAG00000030792	BMP2
PLA2G16	CRTAM	JUNB	PLTP		TSPAN1	CCL3	KIF2C	GLIPR2	UGCG	ISOC1	ANXA1	HEPACAM2	KLF10	BMP5
EPCAM	PRKAR2B	IKZF2	CTSD		SLC20A1	SERPINE1	NCAPG	LRRK2	WDFY4	ANXA10	WEE1	SPINT2	CAMK2B	RARRES2
CKB	TM4SF5	DUSP2	CTSH		ISG12(B)	SAA2	RRM2	CREBL2	RTN4RL2	EIF5A2	PALM2	ENSBTAG00000054234	CLDN3	IGFBP6
SPTSSB	MT2A	SRGN	FCER1G		CXADR	LRRK2	CRIP1	RAP2A		FAM241B	BHLHE40	MDK	S100A13	LGALS1
CLDN4	ENSBTAG00000047816	CCND2	CYBB		MYO6	SAA3	KIF22	FGL2		KRT10	PTGS2	STRBP	ATP8B1	CCN1
S100A16			IL1B		CD2AP	MEFV	ENSBTAG00000054649	GSTT1		ZFP36	CAPG	PLPP2	PCSK1	IL1R2
PLA2G2A			CTSB		CDH1	FCGR3A	CD3E	PKIB		CA2	PDK4	SERPINA1	NR2F2	FN1
VSIG1			IDO1		MUC1	IFIT3	ENSBTAG00000046373	PPP1R14A		TIMM8A	CSTB	ENSBTAG00000031834	PRKAR2B	TPM1
PHLDA1			TCIRG1		ITGA6	PTAFR	FBXO5	GUCY1B1		LGALS3	MS4A2	PTPRF	KRT20	MMP2
HSPB1			CD14		THBS1	M-SAA3.2	TOP2A	TUBA1A		AK1	HRH4	AFDN	ENSBTAG00000002416	NID2
CELA1			CXCL8		ELF3	SH3BGRL	RAP2A	PRKAR2B		CDC42EP1	DUSP6	RAB11FIP1	TMEM158	CEBPD
CLTB			PYCARD		CLDN18	ENSBTAG00000004043	MCM4	PXDC1		RHOC	TCF7	ENSBTAG00000026119	ATP1B1	ID3
CFI			RARRES2		RASEF	CHI3L1	KNSTRN	BOLA-DOA		CTSV	METRNL	HES1	PEG3	CFD
ETHE1			CTSL		IL1A	JUNB	RANBP1	NAPSA		BATF2	CLECL1	JUNB	PCSK1N	PRRX2
CCL20			DNASE2		GAN	TREM1	AURKB	UGCG		ALDH3B1	DHRS9	ALOX5AP	ITGA6	LAMB1
ID3			TIMP2		TSC22D1	CXCR1	CCNB3	BHLHE40		FAM162A	NCF4	PLK2	FOS	DLL1
MGST3			CSTB		KLF5	CYBB	CEP55	LDHA		NOXO1	FTL	CDH1	TSC22D1	PDLIM1
PLS1			CAPG		IL17RC	ETS2	NASP	GPM6A		PRR15L	SH3BGRL	EPCAM	FXYD6	FGF7
HS3ST1			NR1H3		TMPRSS2	IL1A	AURKA	LDHB		TMEM54	EMILIN2	EGR1	KIF21A	CCN2
AHSG			PEPD		KRT18	BCL2A1	CITED4	CLEC3B		CBLIF	VIPR2	ATP8B1	C15H11orf96	COL8A1
SQOR			FABP5		ERRFI1	SGK1	ENSBTAG00000040098	RTN4RL2		FTL	LAP3	CTNNA1	MAP2	S100A13
RCAN1			CXCL2		SPTBN1	CLEC4D	CKAP2	TUBA1B		TSTD1	SOX4	TNFRSF12A	JUNB	EREG
PRSS23			SNX10		GADD45A	OAS1Y	TNFRSF18	ZNF366		HPGD	ENC1	HERPUD1	PKIA	TMEM158
CLU			GPNMB		ZNFX1	CFP	DTYMK	TM4SF5		MLPH	RGS18	CAPN2	JUN	SERPING1
C18H19orf33			BOLA-DMB		EPS8L1	GLIPR2	CENPL	RGS1		ID3	C5AR1	ENSBTAG00000050377	ELAVL4	FILIP1L
ATP1B1			RARRES1		LIMA1	EGR1	ENSBTAG00000051845	IDH1		TOMM5	CAPN5	CPD	RARRES2	CCDC80
BRI3			ASGR2		RAP2B	TSPO	CCND2	CXCL16		SLC5A1	AHNAK	IER2	LHX5	ENSBTAG00000034366
P4HB			ENSBTAG00000022395		MISP	ZNFX1	MCM3	ENSBTAG00000052865		H2AFZ	SLAMF7	TMEM45B	ELF3	COLEC12
KLF4			BPI		H1-2	CCL4	TYMS	CARD9		CHP1	ENSBTAG00000020242	SMAD1	RHOU	FBN1
S100A10			CXCL9		KLF6	NUPR1	MND1	LY75		ANKRD1	ZFP36	C1R	KRT10	PMEPA1
PDZK1IP1			CSF1R		FILIP1L	ATP6AP1	CENPN	GNB4		JUP	LOXL1	AKAP1	FOXA2	BAMBI
PSMB5			CHI3L1		LGALS9	IER3	GMNN	CD40		MT2A	TXN	TM7SF2	FAM241B	PLPP3
SMAGP			NPC2		TSC22D2	CCL8	CDC6	ANXA3		ENSBTAG00000049386	NLRP3	CXXC5	VIL1	CXCL3
AGPAT2			PECAM1		TENT5A	MX2	HJURP	CNRIP1		CYSRT1	IKZF2	BPIFA2C	CNN3	GJA1
LIMA1			BLVRB		ALAS1	CD14	CTSW	BCL2A1		CD24	S100A10	NOSTRIN	RIMBP2	NRG1.1
ALAS1			ENSBTAG00000009656		PTPRF	TRIB1	DCTPP1	MT2A		EVA1B	ATF3	MAL2	UCHL1	GDF15
GSTA2			NFE2L2		RCAN1	NFKBIZ	ENSBTAG00000050846	BOLA-DOB		TAX1BP3	TUBA1B	PCP4	ARHGAP29	TUBA1A
ACTG1			LRRC25		CD24	LDHA	CD52	SCPEP1		ID1	TYROBP	RND3	FKBP4	SPON2
SLC44A4			SIRPA		CTNNA1	F3	CDCA8	SLAMF7		PALM2	IER2	NET1	CAMK2D	SDC2
TFPI2			CD84		C18H19orf33	IER2	LDHB	RGS18		RGS18	LTB4R	H2BC18	STARD10	TFPI
PDLIM1			RETN		HS3ST1	TNIP3	NKG7	IL1B		PA2G4	LMO2	CDHR2	HOPX	EFEMP1
ATF3			AKR1C4		VSIG1	ANXA1	KIF11	EBI3		BOLA3	ALOX5AP	CTTN	CCDC34	AKR1C4
GPRC5A			XDH		CPD	ENSBTAG00000006078	PTTG1	RAB30		EGR1	JUNB	ATF3	ENSBTAG00000034366	RAMP2
BAIAP2L1			IL10		SERINC2	TGFBI	GIMAP7.2	OXT		NDUFS1	CXXC5	KRT8	F10	SAA2
ELOVL6			FCGR3A		PLS1	METRNL	CDC20	NR4A1		BCAT2	PDE4A	ASCL2	SLC35F3	HMGB1
TCIM			CST3		FERMT1	TXNIP	PLK1	SGK1		ARPC1A	LAMB1	FOXA1	HSPB1	C15H11orf96
SPATS2L			RGL1		CFAP45	VIM	RGS1	PSAP		C1QBP	DTX1	RFLNA	A1CF	HAS2
CYM			SOD2		PIGR	DUSP6	HDGF	PTGIR		AVPI1	ARAF	TBXAS1	MSH6	LTBP1
GCNT3			SDC4		TMPRSS4	PLSCR2	CXCR6	SLAMF8		MAPK13	FCER1A	JUN	ENSBTAG00000025398	COL12A1
SPATS2			ANXA3		C1GALT1	IL1R2	ASF1B	H2AFZ		HEBP2	PKIB	ATP5F1A	FBLIM1	IGFBP5
FDPS			CCL3		GPRC5A	PLAUR	CD96	TPM4		SMIM5	CCDC88A	HSPA1A	LSR	LOXL1
PLAU			DRAM1		TMCC3	MX1	KIF23	CDKN2D		ACSS1	MAGI3	KCNK1	DSP	TGFBI
CAPN8			MSR1		SQLE	DRAM1	TUBB4B	EVA1B		TMEM125	BGLAP	ANK3	GOLM1	CDKN1C
HMGA1			TNFAIP6		PLAU	DUSP1	MCM5	DUSP2		MCRIP2	IRF1	NHSL1	FAM71A	PHLDA1
ATP5MC1			NAAA		COL27A1	ENSBTAG00000017670	BRCA1	TIMD4		MYZAP	SLC20A1	ENSBTAG00000049724	CP	TMEM190
BZW2			FGL2		TNFSF15	OLR1	CCNB2	PALM2		HOOK1	ENSBTAG00000050942	BICDL2	PIK3C2G	CNN3
CEBPD			TSPAN4		SLC44A4	HMGB2	MDH1	EMILIN2		KNG1	PMP22	FMN1	SMOC2	CHI3L1
CYC1			VIM		ICAM1	HK3	PARPBP	NPC2		BCL2L14	DZIP1	PPP2R3A	AKAP4	PLAT
STX19			PLA2G7		MAB21L4	ENSBTAG00000002773	KNL1	CKB		QPRT	HMGB2	FAM20C	ENSBTAG00000010952	C1QTNF5
MCRIP2			APOE		LAMA3	TNFSF13B	NUSAP1	B3GALT2		GAMT	PSAP	GCHFR	ABCC8	TSPAN6
CST6			RGS10		TPM4	C10H15orf48	TCF19	CSF2RB		HTATIP2	NDRG1	GALNT5	LMCD1	VCAN
CXADR			ENSBTAG00000002773		MUC20	AREG	PRC1	CAPG		C23H6orf141	TMEM207	IGFBP2	GIPC2	ARAF
MID1IP1			EMILIN2		NOSTRIN	C3	ACTG1	BOLA-DQB		LMNA	FN1	CASP6	COL18A1	EFEMP2
PRDX5			MX2		FAM13A	SAMD9	ENSBTAG00000000144	NDUFA4		ENSBTAG00000032217	CCNG1	CXADR	OAS1Y	PLAC8B
PLLP			TFEC		TNFRSF21	ENSBTAG00000023026	KPNA2	STOM		PIM3	FTL	HSPH1	FAM162A	NRG1
CLIC1			CD86		PGA5	HVCN1	IDI1	ENSBTAG00000047265		ENSBTAG00000026400	SLC7A8	ARHGAP18	MDK	RASL11A
KLF5			SCIN		SGK2	CDA	CLSPN	GPBAR1		TNFRSF13B	THBS1	APP	FBN1	COL6A1
TNFRSF12A			MT2A		GALNT3	ATF3	HIST1H2AG	FSCN1		LGALS1	KCNQ1	TRIM2	AP1M2	DPT
TSC22D1			DAB2		NEURL3	ENSBTAG00000048631	NT5C	ENSBTAG00000034366		FNBP1L	ECM1	ARL11	EHF	GPX8
TPM4			FCGR2B		EZR	ZC3H12C	TRDC	BIN1		RAB11FIP2	TNFRSF9	CBS	CCDC88A	M-SAA3.2
EZR			MMP14		ELOVL6	B4GALT1	KIF15	CFP		PLGRKT	EBI3	TSPAN6	EPHX1	TIMP2
MAL2			CLEC4E		EGR1	IER5L	HIST1H1E	PLA2G7		C17orf58	AOAH	MAFF	SYNE4	TBX3
SERPINH1			IER3		ITPK1	ENSBTAG00000025219	IFNG	PLGRKT		CA9	HS3ST1	ENSBTAG00000050614	TSTD1	LAMA4
ENSBTAG00000005261			CLEC3B		RND3	GK	NDUFA4	DUT		PYCARD	MAFG	TSPAN1	NDRG1	TIMP3
PLGRKT			TLR2		RHPN2	MGST1	HOPX	SERPINE1		PLEKHB1	MSX1	ENSBTAG00000010952	ACKR4	ALDH2
PERP			DUSP6		VNN2	TGM2	CDCA3	GRN		BAIAP2L1	ITPK1	PLPP3	TSC22D2	VCAM1
CD2AP			GPR84		KLF3	PLAU	ENSBTAG00000051299	TOP2A		IFRD2	TUBB6	HOXA3	PDGFA	ALOX12
IGSF5			ENSBTAG00000053806		CDH17	FKBP11	BUB1B				GLIPR2	FAM71A	ESRP1	COL5A1
MGST2			BCL2A1		ATF3	RNF144B	KIF20B				KLF10	PERP	PSMB5	SCARA5
ENSBTAG00000026400			CD83		ASL	SLC1A5	FBL				KLF6	TUFT1	ARHGAP28	HTRA3
STARD10			NCF4		ZNF667	EIF4EBP1	HIST1H2AG.1				FCGR2B	GRTP1	MSMO1	CXCL9
PRR15L			PLBD1		PPARG	ALDH2	PA2G4				CYM	GIPC2	IRF6	MMP23
CFB			IFI6		CST6	ANKRD22	CENPH					MSMO1	LYPD6B	S100A14
TSPO			TBXAS1		CEACAM1	DHRS9	CENPP					PIK3C2G	STRBP	SOX4
APLP2			CXCR4		EPCAM	IL2RA	ESCO2					SOX4	RHPN2	TNFSF13B
SH3BGRL2			MPEG1		YES1	ENSBTAG00000053806	CCDC34					KRT10	SELENOP	P4HA2
DUSP1			BOLA-DMA		PRAG1	CPD	NCAPD3					KLF4	ETS2	GLIPR2
KCNK1			LGALS1		CLCA1	FGL2	TRIP13					FBP1	MBOAT4	LGMN
SLC25A5			EID2		KIF21A	PLBD1	MCM10					SPATS2L	ENSBTAG00000054368	LOXL2
RFLNA			CLEC10A		STYK1	APOBEC3Z1	UQCRQ					HOOK1	DNAH7	UNC5B
LAP3			ATP6AP1		IER5L	RGS10	CENPS					SDC3	NTNG2	ARHGAP29
KLF6			HEBP1		HIST1H1E	KLF10	CDCA2					OVOL2	CITED1	PDPN
PGC			CFP		DAAM1	RGS18	ENSBTAG00000031767					FOS	CTSV	MXRA8
SMIM6			CLIC2		LRRC1	AIF1	GZMA					SH3YL1	RORC	HSPB8
FAM174B			TFRC		NUPR1	IRF7	RFC3					CDC42EP1	CENPS	RNASE4
ALDH1A1			TXN		ERBB3	UBALD2	SGO1					LGR4	CBR1	CDC42EP5
LMNA			GPBAR1		CIST1		MYBL2					MANSC1	BOK	EHD2
GAMT			CA2		KRT7		MXD3					ALDH2	IER5L	BARX1
RAB25			TGFBI		S100A2		UBALD2					RASSF7	C17orf58	TCF4
PRXL2A			MRC1		IGFBP3		RACGAP1					HNF4G	KPNA2	MDK
TMEM54			AOAH		PRR13		CDKN2D					NIPSNAP2	BMP2	S100A16
CTTN			NFAM1		CCN1		ENSBTAG00000050102					CIST1	GLO1	SRPX2
KRTCAP3			CLEC4A		PTGR1		ENSBTAG00000010828					KRTCAP3	CD36	TCF21
HERPUD1			SRGN		MAL2		IKZF2					GSTM1.1	MVD	DKK3
AK2			TNF		GALNT7		ENSBTAG00000055254					SDC4	NQO1	ENSBTAG00000006078
RHOD			NUPR1		ANXA10		KIF18A					CELA1	MARVELD3	WNT5A
LMO7			FCGR1A		GLUL		CCL4					C6H4orf19	B3GNT4	DSEL
CAPN2			SGK1		GKN1		ENSBTAG00000054548					QPRT	ANK3	BMP4
CA9			SH3BGRL		EPN2		MSH6					TJP2	MYO10	MMP12
CYCS			ALDH1A1		TUFT1		CENPK					EPN2	LRRC8A	HEBP1
ADAM28			CEBPD		FGFR3		ECT2					ITGB4	CNRIP1	SELENOM
TSTD1			CD40		STRBP		TK1					KCTD20	TMEM125	CSRP2
TUBB4B			PLIN2		RETSAT		SGO2					CLU	CD99	CD99
ANXA1			ENSBTAG00000034366		CEBPD		TTK					SHROOM3	FGF14	OLFML2B
FHL2			GPR183		CXCL10		MTFR2					ACTG1	TMEM151B	NR2F1
HES1			RAB32		GCNT3		KIFC1					TCF7L2	SNX1	RECK
ENSBTAG00000054525			MCOLN3		INSIG1		H1-2					PLEKHB1	KHNYN	INHBA
TSPAN15			IL18		HNF4G		CD8A					EPHB1	ARHGAP18	FXYD6
IQGAP2			MGST1		ENSBTAG00000049386		ASPM					MXD3	AHCYL2	F2RL2
CDH1			GSTM3		MUC13		TACC3					KLF3	ENSBTAG00000050671	COL5A2
VNN2			LDHA		BAIAP2L1		KIF4A					ENC1		CCND1
MALL			EBI3		S100A4							DAB2		PCSK6
TINAGL1			SDC3		SMAD1							TSPO		APP
CCND1			ENSBTAG00000053179		DUSP1							FOXA2		COL4A5
BOLA3			ENSBTAG00000022570		BMP2							AP1M2		PID1
S100A13			HK3		WEE1							DUSP1		PALM2
SFTA2			PDCD1LG2		ENSBTAG00000050212							CD2AP		BMP7
TNS4			METRNL		SLC6A14							CRIP1		ACTA2
EIF6			TNFSF13B		LSR							DDR1		CAV1
TMEM45B			SLAMF8		FBXO32							ISOC1		MRC2
LGR4			ADA		CREB3L1							S1PR1		ETS2
PLPP2			STXBP1		SLC22A5							TNFRSF21		ENSBTAG00000026836
MANSC1			ABCA6		FOXA2							KRT7		NID1
CXCL3			IL1RN		KRT80							BRCA2		ALDH1A2
KCTD14			BRI3		IGSF5							LZTS1		NUPR1
TSPAN3			MS4A8		BTG2							UGCG		CAMK2N1
NOSTRIN			SCIMP		SDC4							SYNE4		SLC40A1
LRRC1			ALDH2		SPINT2							FBLIM1		VEGFC
BCAS1			NAPSA		PLAC8							FDFT1		PDLIM4
ELF3			ZC3H12C		SCD							EME2		ACKR4
CYP51A1			ENSBTAG00000051981		KRT8							MAFA		MANSC1
FAM162A			SRD5A1		CENPF							CYSTM1		KDELR3
UQCRQ			GSN		C15H11orf96							MECOM		ANGPTL2
TRIB1			PIM3		GALNT12							ENSBTAG00000047265		SPON1
B4GALT1			SLAMF7		PLPP2							RAB25		CTSK
SPTBN1			CCDC88A		PHLDB2							HBEGF		CDH11
KDELR3			STOM		SPTSSB							C1S		DTX1
FOS			BASP1		MYO10							MATN4		SNAI2
ANKRD1			TNIP3		KCNK1							CCL25		ARHGAP28
SH3YL1			HVCN1		TMEM54							GPSM2		FTL
SERINC2			RNASE4		GKN2									DRAM1
ANXA4			CD180		ENSBTAG00000031834									ECRG4
LYZ3			TKT		SLC4A2									CKAP4
COX7A2			CARD9		ERO1A									ENSBTAG00000053991
BREH1			IER5L		KRT19									FAP
ENSBTAG00000031834			CXCL10		DUSP10									ISLR
GMDS			PLA2R1		HOOK1									SMAD1
CDKN1A			BTK		TCAF2									PITX1
RIOK3			IDH1		PHLDA1									PLAC9
FOXA3			NFKBIA		TINAGL1									LIPA
MSMO1			CXCL11		RFLNA									PLOD2
FAM234A			LY75		AMOTL2									ADAMTS4
ENSBTAG00000047030			BATF3		ENSBTAG00000039289									MXRA5
CTNNA1			CLDN1		CD9									EIF4EBP1
CREB3L1			NFKBIZ		EHF									SGCE
APP			RGS1		ENSBTAG00000051030									YBX3
F11R			CXHXorf21		S100A13									TBXAS1
RAB27A			ARL11		IFIT2									CLIC2
PLAUR			ST6GALNAC2		NECTIN3									COL4A6
LPCAT3			KYNU		CXCL17									CALML4
PLP2			CSF2RB		MID1IP1									SH3BGRL
HSPD1			ALDH3B1		GALNT5									FBLN1
JUN			SERPINE1		EPHX1									MAP1A
TM4SF1			AXL		MAFG									ALDH1A3
TNFSF15			ALAS1		UGCG									FAT4
MPZL2			GK		GIPC2									CCDC88A
CA2			CXCL5		IL1R2									SLPI
TXNDC17			BHLHE41		PGC									GNB4
HBEGF			ICAM1		FBLIM1									DLL4
RHOC			NLRP3		COL18A1									THY1
FOXA2			CDC42EP2		RAB27A									RELL1
GALNT12			IL1A		ENSBTAG00000049724									THSD4
TMEM125			CLEC5A		ENSBTAG00000017670									LTBP4
GCLM			TUBB6		MARCKSL1									CPE
ERRFI1			CLEC4D		TSPAN15									ELANE
REXO2			DUSP2		CDC42EP5									ENSBTAG00000037539
ARPC1A			GNB4		TMEM45B									SELENOP
GOLM1			ANG2											HSPA1A
PPARG			SLC40A1											OLFML1
TMEM45A														CRISPLD1
JUP														TCIM
TMEM98														FOXF1
CKAP4														MDFI
PLK2														ALDH3B1
LAPTM4B														HOXA5
AP1M2														EMP2
SLC22A18														HOXA3
EGR1														PDE4A
LSR														ISL1
IL17RC														TSPAN4
BCL2L14														FADS3
ADAM10														FNDC5
HDGF														SLC16A7
TXNIP														ANPEP
VCL														EDNRB
IGFBP3														IGFBP2
OLFM4														TGFB2
TMEM61														HOXB2
ATP5F1A														QPRT
SGK2
GALNT3
ITGA6
AREG
CCL25
EHF
EDN1
CAVIN3
GLUL
TAX1BP3
GATM
CDH17
STRBP
YBX3
ITPKA
SDC1
CD151
CASP6
GRAMD1C
SELENOM
BACE2
ZBTB7C
GOT2
AVPI1
IHH
CTSV
TMCC3
PKIA
WARS1
ARHGAP5
RAP2B
HMGCS1
C1QBP
AK1
MLPH
EPHX1
NFE2L3
SQLE
F3
IDI1
FOXA1
C1GALT1
GARS1
RAB32
ALDOC
CCN1
TXN
ENSBTAG00000015047
RHPN2
FLNB
MACC1
KIF21A
BIN1
NPEPPS
EPHA2
RASEF
THBS1
CAMK2D
CCN2
CHP1
IDH1
GCHFR
TKT
FABP5
OAS1Y
FAM13A
FA2H
TOMM5
MDH1
TUBB3
SLC16A1
FKBP4
EPS8
MKRN2OS
PCYT2
C3
IFRD2
C6H4orf19
PRSS8
SHROOM3
TNFRSF21
EHD4
FILIP1L
TRIOBP
MS4A8
APOL3.1
KRT20
FDFT1
TST
KRT10
ENSBTAG00000047265
TES
GALNT7
KLF3
ANXA3
CDC42EP5
RND3
NDRG1
HOOK1
FAM241B
SERPING1
MFSD2A
TMEM171
ASL
SERPINF2
CYSRT1
ENSBTAG00000051030
HTATIP2
GNG12
LTA4H
FNBP1L
TCF7L2
CPD
IRF7
LGALS9
PRSS22
TGM2
HAMP
INSIG1
NR2F2
IRF6
EIF4EBP1
EXPH5
NDUFS7
PLEKHB1
PHGDH
ATP8B1
MTTP
TMPRSS2
RASSF7
GLO1
PSPH
FERMT1
ESRP1
FRMD4B
TJP3
ENDOD1
MAFF
FGFR3
RHBDL2
ITPK1
ENSBTAG00000047441
TSPAN6
NET1
NOXO1
BAG3
RHOU
CBLC
ENSBTAG00000039289
AMOTL2
RETSAT
CHEK1
MCU
SLC6A14
B3GNT3
YES1
ITPKC
CHI3L2
GOLT1A
CRYAB
MLLT3
RBPMS
TMEM265
ITGB4
LTF
ACSS2
FBLIM1
IL1R2
BICDL2
LYPD6B
NSDHL
DSG2
P4HA2
SLC22A5
CDC42EP1
MISP
DSP
CPM
GIPC2
PDGFA
NPDC1
TPM1
FBL
RAB11FIP1
PRAG1
SLC2A1
BLVRB
NEURL3
LXN
HNF4G
RELL1
PTPRF
MX1
STYK1
LAMB3
PRR15
ERBB3
MYO6
FGFBP1
CEACAM1
NKX6-2
PLSCR2
MTUS1
ZDHHC9
EMP1
SPDEF
TUFT1
ENSBTAG00000038640
ANKS4B
AFDN
CBS
IER3
SCD
TLCD1
IRX3
SLC5A1
RND1
CXCL11
C10H15orf48
CCDC34
CYP2C18
CALML4
PARD6B
CXCL5
STEAP2
MAPK13
VIL1
SMIM5
GRTP1
C23H6orf141
ITGB6
PSAT1

## Sheet: Parietal
Gene ID	p_val	avg_logFC	pct.1	pct.2	p_val_adj
AGR2	0	2.77514	1	0.827	0
LYZ1.1	0	2.6235	0.992	0.582	0
LYZ2	0	2.62075	0.998	0.844	0
GKN2	0	2.55509	0.995	0.691	0
GKN1	0	2.4646	0.999	0.861	0
PGA5	0	2.38578	1	0.796	0
KRT19	0	2.37116	0.999	0.655	0
KRT8	0	2.30345	1	0.573	0
S100A2	0	2.2724	1	0.913	0
WFDC2	0	2.22446	0.998	0.567	0
TFF3	0	2.22373	0.972	0.539	0
CXCL17	0	2.19516	0.999	0.488	0
S100A4	0	2.05413	0.996	0.667	0
CLCA1	0	2.04005	0.994	0.504	0
TFF2	0	1.99962	0.968	0.521	0
PLAC8	0	1.98066	0.995	0.666	0
CD9	0	1.97445	0.999	0.59	0
S100A5	0	1.93852	0.991	0.481	0
TFF1	0	1.91718	0.987	0.48	0
KRT18	0	1.91284	1	0.654	0
ID1	0	1.88115	0.991	0.518	0
ENSBTAG00000015260	0	1.8771	0.974	0.481	0
TSPAN1	0	1.84624	0.999	0.461	0
DSTN	0	1.81157	0.998	0.511	0
PIGR	0	1.80991	0.994	0.312	0
ENSBTAG00000049386	0	1.74477	0.989	0.394	0
MAL	0	1.66669	0.992	0.389	0
ISG12(B)	0	1.66215	0.943	0.291	0
CYSTM1	0	1.63822	0.997	0.701	0
FABP3	0	1.61038	0.993	0.45	0
CKMT1A	0	1.60434	0.992	0.307	0
S100A14	0	1.57722	0.984	0.407	0
CLDN18	0	1.55625	0.997	0.39	0
CD24	0	1.55497	0.996	0.388	0
VSIG2	0	1.53468	0.988	0.341	0
ANXA10	0	1.50398	0.989	0.262	0
ANXA2	0	1.50215	0.998	0.659	0
SPINT2	0	1.4796	0.998	0.398	0
KRT7	0	1.47917	0.987	0.445	0
LGALS4	0	1.46979	0.984	0.276	0
PRR13	0	1.44096	0.995	0.563	0
CIST1	0	1.43648	0.997	0.383	0
HEBP2	0	1.4221	0.981	0.331	0
MUC1	0	1.39885	0.996	0.403	0
GADD45A	0	1.39821	0.983	0.542	0
KNG1	0	1.39764	0.992	0.43	0
TAGLN2	0	1.39095	0.999	0.624	0
PLA2G16	0	1.39043	0.989	0.294	0
EPCAM	0	1.37781	0.997	0.319	0
CKB	0	1.32858	0.997	0.496	0
SPTSSB	0	1.31689	0.983	0.325	0
CLDN4	0	1.31544	0.971	0.431	0
S100A16	0	1.3127	0.991	0.412	0
PLA2G2A	0	1.29784	0.679	0.134	0
VSIG1	0	1.28481	0.983	0.281	0
PHLDA1	0	1.2811	0.985	0.428	0
HSPB1	0	1.27855	0.995	0.56	0
CELA1	0	1.27691	0.85	0.119	0
CLTB	0	1.26125	0.994	0.474	0
CFI	0	1.23166	0.98	0.295	0
ETHE1	0	1.22654	0.995	0.408	0
CCL20	0	1.21008	0.944	0.556	0
ID3	0	1.20481	0.974	0.274	0
MGST3	0	1.20387	0.996	0.639	0
PLS1	0	1.19271	0.99	0.398	0
HS3ST1	0	1.18966	0.986	0.481	0
AHSG	0	1.18688	0.969	0.329	0
SQOR	0	1.15935	0.99	0.406	0
RCAN1	0	1.15611	0.962	0.315	0
PRSS23	0	1.15211	0.986	0.362	0
CLU	0	1.13888	0.99	0.457	0
C18H19orf33	0	1.13847	0.974	0.366	0
ATP1B1	0	1.11632	0.981	0.325	0
BRI3	0	1.11446	0.996	0.672	0
P4HB	0	1.09138	0.997	0.632	0
KLF4	0	1.0905	0.99	0.353	0
S100A10	0	1.07401	0.997	0.721	0
PDZK1IP1	0	1.07065	0.973	0.361	0
PSMB5	0	1.06625	0.991	0.378	0
SMAGP	0	1.06498	0.976	0.343	0
AGPAT2	0	1.06243	0.986	0.308	0
LIMA1	0	1.05252	0.988	0.407	0
ALAS1	0	1.03435	0.987	0.475	0
GSTA2	0	1.03172	0.976	0.341	0
ACTG1	0	1.01586	1	0.969	0
SLC44A4	0	1.01476	0.988	0.303	0
TFPI2	0	1.01044	0.941	0.253	0
PDLIM1	0	1.00679	0.976	0.239	0
ATF3	0	1.00363	0.942	0.515	0
GPRC5A	0	1.0002	0.975	0.29	0
BAIAP2L1	0	0.999631	0.983	0.263	0
ELOVL6	0	0.997845	0.988	0.375	0
TCIM	0	0.99185	0.989	0.418	0
SPATS2L	0	0.984807	0.992	0.445	0
CYM	9.3316e-166	0.976233	0.509	0.134	1.86632e-162
GCNT3	0	0.97263	0.983	0.244	0
SPATS2	0	0.96801	0.975	0.319	0
FDPS	0	0.965354	0.977	0.417	0
PLAU	0	0.962687	0.971	0.49	0
CAPN8	0	0.961348	0.962	0.233	0
HMGA1	0	0.954153	0.99	0.458	0
ATP5MC1	0	0.950966	0.991	0.596	0
BZW2	0	0.949003	0.973	0.384	0
CEBPD	0	0.941109	0.984	0.547	0
CYC1	0	0.938897	0.995	0.546	0
STX19	0	0.936557	0.978	0.301	0
MCRIP2	0	0.932898	0.965	0.363	0
CST6	0	0.932475	0.922	0.403	0
CXADR	0	0.932066	0.973	0.21	0
MID1IP1	0	0.930675	0.963	0.369	0
PRDX5	0	0.92885	0.997	0.622	0
PLLP	0	0.928432	0.92	0.233	0
CLIC1	0	0.922899	0.994	0.648	0
KLF5	0	0.919799	0.983	0.359	0
TNFRSF12A	0	0.907269	0.966	0.312	0
TSC22D1	0	0.904002	0.969	0.359	0
TPM4	0	0.897862	0.97	0.6	0
EZR	0	0.88585	0.998	0.749	0
MAL2	0	0.87872	0.973	0.294	0
SERPINH1	0	0.872397	0.967	0.394	0
ENSBTAG00000005261	0	0.867617	0.877	0.149	0
PLGRKT	0	0.862637	0.989	0.447	0
PERP	0	0.859825	0.947	0.224	0
CD2AP	0	0.857795	0.991	0.362	0
IGSF5	0	0.856794	0.901	0.192	0
MGST2	0	0.856609	0.979	0.375	0
ENSBTAG00000026400	0	0.855438	0.955	0.209	0
STARD10	0	0.847917	0.939	0.209	0
PRR15L	0	0.840588	0.934	0.25	0
CFB	0	0.8392	0.968	0.367	0
TSPO	0	0.83777	0.998	0.638	0
APLP2	0	0.828949	0.981	0.319	0
SH3BGRL2	0	0.826541	0.984	0.33	0
DUSP1	0	0.818287	0.982	0.782	0
KCNK1	0	0.811749	0.96	0.29	0
SLC25A5	0	0.809073	0.992	0.503	0
RFLNA	0	0.804492	0.954	0.295	0
LAP3	0	0.800898	0.995	0.549	0
KLF6	0	0.78879	0.988	0.725	0
PGC	0	0.787028	0.806	0.185	0
SMIM6	0	0.785876	0.91	0.193	0
FAM174B	0	0.783182	0.933	0.296	0
ALDH1A1	0	0.773115	0.976	0.362	0
LMNA	0	0.772706	0.97	0.375	0
GAMT	0	0.77241	0.964	0.292	0
RAB25	0	0.769626	0.923	0.227	0
PRXL2A	0	0.768361	0.962	0.276	0
TMEM54	0	0.758927	0.929	0.327	0
CTTN	0	0.758696	0.977	0.331	0
KRTCAP3	0	0.753297	0.952	0.228	0
HERPUD1	0	0.752262	0.993	0.816	0
AK2	0	0.75116	0.978	0.401	0
RHOD	0	0.750282	0.966	0.247	0
LMO7	0	0.749565	0.972	0.294	0
CAPN2	0	0.748401	0.97	0.285	0
CA9	0	0.739308	0.917	0.114	0
CYCS	0	0.736795	0.98	0.539	0
ADAM28	0	0.735501	0.952	0.215	0
TSTD1	0	0.729133	0.947	0.22	0
TUBB4B	0	0.728682	0.98	0.516	0
ANXA1	0	0.72566	0.996	0.754	0
FHL2	0	0.722733	0.962	0.346	0
HES1	0	0.718313	0.971	0.496	0
ENSBTAG00000054525	0	0.716747	0.903	0.145	0
TSPAN15	0	0.71647	0.928	0.169	0
IQGAP2	0	0.709927	0.98	0.413	0
CDH1	0	0.708137	0.965	0.224	0
VNN2	0	0.703883	0.953	0.417	0
MALL	0	0.695594	0.956	0.293	0
TINAGL1	0	0.692724	0.961	0.175	0
CCND1	0	0.690388	0.923	0.226	0
BOLA3	0	0.6864	0.945	0.376	0
S100A13	0	0.685441	0.943	0.425	0
SFTA2	0	0.683149	0.853	0.228	0
TNS4	0	0.682979	0.977	0.4	0
EIF6	0	0.67975	0.986	0.486	0
TMEM45B	0	0.678656	0.961	0.212	0
LGR4	0	0.677253	0.962	0.277	0
PLPP2	0	0.673626	0.947	0.267	0
MANSC1	0	0.672572	0.917	0.252	0
CXCL3	0	0.671513	0.969	0.68	0
KCTD14	0	0.670203	0.926	0.168	0
TSPAN3	0	0.670075	0.941	0.327	0
NOSTRIN	0	0.667341	0.936	0.237	0
LRRC1	0	0.666835	0.966	0.218	0
BCAS1	0	0.664511	0.857	0.223	0
ELF3	0	0.662735	0.929	0.206	0
CYP51A1	0	0.661821	0.966	0.428	0
FAM162A	0	0.660824	0.962	0.289	0
UQCRQ	0	0.656935	0.987	0.554	0
TRIB1	0	0.651878	0.965	0.6	0
B4GALT1	0	0.649684	0.973	0.377	0
SPTBN1	0	0.643655	0.984	0.359	0
KDELR3	0	0.643457	0.959	0.317	0
FOS	0	0.643362	0.973	0.773	0
ANKRD1	0	0.638114	0.879	0.35	0
SH3YL1	0	0.636165	0.903	0.246	0
SERINC2	0	0.631876	0.965	0.3	0
ANXA4	0	0.631385	0.964	0.378	0
LYZ3	0	0.629523	0.574	0.047	0
COX7A2	0	0.625861	0.997	0.766	0
BREH1	0	0.62064	0.922	0.234	0
ENSBTAG00000031834	0	0.614794	0.89	0.185	0
GMDS	0	0.610251	0.932	0.299	0
CDKN1A	0	0.605532	0.979	0.634	0
RIOK3	0	0.60491	0.952	0.382	0
FOXA3	0	0.604681	0.883	0.127	0
MSMO1	0	0.602585	0.938	0.283	0
FAM234A	0	0.599329	0.962	0.242	0
ENSBTAG00000047030	0	0.597674	0.918	0.256	0
CTNNA1	0	0.597289	0.963	0.342	0
CREB3L1	0	0.595811	0.931	0.22	0
APP	0	0.59408	0.919	0.234	0
F11R	0	0.593544	0.912	0.151	0
RAB27A	0	0.592836	0.948	0.336	0
PLAUR	0	0.591273	0.954	0.42	0
LPCAT3	0	0.589629	0.966	0.371	0
PLP2	0	0.587088	0.967	0.449	0
HSPD1	0	0.584697	0.966	0.573	0
JUN	0	0.584685	0.993	0.886	0
TM4SF1	0	0.584592	0.833	0.284	0
TNFSF15	0	0.578402	0.857	0.13	0
MPZL2	0	0.576241	0.848	0.132	0
CA2	0	0.568674	0.943	0.336	0
TXNDC17	0	0.56794	0.953	0.468	0
HBEGF	0	0.562487	0.899	0.279	0
RHOC	0	0.559244	0.967	0.27	0
FOXA2	0	0.551771	0.812	0.132	0
GALNT12	0	0.551659	0.885	0.221	0
TMEM125	0	0.551276	0.925	0.22	0
GCLM	0	0.549941	0.958	0.333	0
ERRFI1	0	0.549818	0.894	0.234	0
REXO2	0	0.546054	0.962	0.457	0
ARPC1A	0	0.544182	0.946	0.31	0
GOLM1	0	0.537198	0.94	0.209	0
PPARG	0	0.530092	0.923	0.274	0
TMEM45A	0	0.530053	0.927	0.287	0
JUP	0	0.526884	0.925	0.258	0
TMEM98	0	0.526017	0.859	0.121	0
CKAP4	0	0.52174	0.898	0.372	0
PLK2	0	0.521099	0.885	0.328	0
LAPTM4B	0	0.521097	0.857	0.175	0
AP1M2	0	0.519944	0.911	0.151	0
SLC22A18	0	0.519435	0.889	0.241	0
EGR1	0	0.515108	0.939	0.502	0
LSR	0	0.514928	0.884	0.222	0
IL17RC	0	0.514406	0.914	0.275	0
BCL2L14	0	0.511767	0.931	0.256	0
ADAM10	0	0.509005	0.983	0.434	0
HDGF	0	0.508963	0.94	0.439	0
TXNIP	0	0.504705	0.972	0.428	0
VCL	0	0.502262	0.915	0.349	0
IGFBP3	0	0.502216	0.829	0.372	0
OLFM4	0	0.501934	0.765	0.1	0
TMEM61	0	0.500302	0.832	0.151	0
ATP5F1A	0	0.499357	0.987	0.537	0
SGK2	0	0.499202	0.895	0.176	0
GALNT3	0	0.497668	0.93	0.185	0
ITGA6	0	0.496615	0.927	0.288	0
AREG	0	0.491721	0.917	0.358	0
CCL25	0	0.489623	0.862	0.237	0
EHF	0	0.48948	0.907	0.195	0
EDN1	6.82088e-102	0.488771	0.498	0.155	1.36418e-98
CAVIN3	0	0.488331	0.906	0.246	0
GLUL	0	0.487883	0.905	0.295	0
TAX1BP3	0	0.486124	0.925	0.291	0
GATM	0	0.484216	0.807	0.221	0
CDH17	0	0.481733	0.932	0.215	0
STRBP	0	0.480833	0.936	0.316	0
YBX3	0	0.480525	0.925	0.421	0
ITPKA	0	0.478944	0.846	0.049	0
SDC1	0	0.478805	0.897	0.278	0
CD151	0	0.476757	0.842	0.154	0
CASP6	0	0.47431	0.882	0.258	0
GRAMD1C	0	0.473502	0.934	0.253	0
SELENOM	0	0.473211	0.94	0.252	0
BACE2	0	0.469781	0.929	0.137	0
ZBTB7C	0	0.469573	0.905	0.164	0
GOT2	0	0.469351	0.931	0.319	0
AVPI1	0	0.46918	0.921	0.218	0
IHH	0	0.46888	0.838	0.073	0
CTSV	0	0.46859	0.871	0.12	0
TMCC3	0	0.460762	0.905	0.368	0
PKIA	0	0.460631	0.921	0.241	0
WARS1	0	0.457005	0.963	0.445	0
ARHGAP5	0	0.456871	0.931	0.395	0
RAP2B	0	0.456267	0.965	0.421	0
HMGCS1	0	0.455617	0.884	0.328	0
C1QBP	0	0.455259	0.905	0.443	0
AK1	0	0.454126	0.839	0.1	0
MLPH	0	0.453908	0.868	0.19	0
EPHX1	0	0.452966	0.794	0.18	0
NFE2L3	0	0.44947	0.923	0.38	0
SQLE	0	0.449372	0.929	0.4	0
F3	0	0.445149	0.906	0.406	0
IDI1	0	0.444558	0.955	0.45	0
FOXA1	0	0.443846	0.876	0.234	0
C1GALT1	0	0.443634	0.947	0.356	0
GARS1	0	0.442091	0.952	0.387	0
RAB32	0	0.441739	0.958	0.452	0
ALDOC	0	0.441438	0.876	0.214	0
CCN1	0	0.43866	0.705	0.295	0
TXN	0	0.437788	0.999	0.835	0
ENSBTAG00000015047	0	0.43769	0.828	0.134	0
RHPN2	0	0.435125	0.883	0.177	0
FLNB	0	0.433183	0.975	0.39	0
MACC1	0	0.432585	0.864	0.171	0
KIF21A	0	0.432412	0.86	0.155	0
BIN1	0	0.431425	0.921	0.225	0
NPEPPS	0	0.429491	0.924	0.337	0
EPHA2	0	0.426672	0.926	0.149	0
RASEF	0	0.426029	0.832	0.103	0
THBS1	0	0.425397	0.856	0.245	0
CAMK2D	0	0.425235	0.892	0.289	0
CCN2	0	0.41683	0.724	0.238	0
CHP1	0	0.415614	0.847	0.263	0
IDH1	0	0.41553	0.936	0.36	0
GCHFR	0	0.413957	0.93	0.371	0
TKT	0	0.41384	0.971	0.486	0
FABP5	0	0.41251	0.992	0.557	0
OAS1Y	0	0.411816	0.91	0.383	0
FAM13A	0	0.410946	0.816	0.192	0
FA2H	0	0.408063	0.885	0.205	0
TOMM5	0	0.406882	0.944	0.496	0
MDH1	0	0.404459	0.968	0.479	0
TUBB3	0	0.402011	0.89	0.195	0
SLC16A1	0	0.399261	0.899	0.285	0
FKBP4	0	0.398346	0.873	0.316	0
EPS8	0	0.394617	0.904	0.144	0
MKRN2OS	0	0.394484	0.915	0.162	0
PCYT2	0	0.394198	0.878	0.32	0
C3	0	0.391708	0.898	0.373	0
IFRD2	0	0.389691	0.776	0.272	0
C6H4orf19	0	0.389046	0.895	0.123	0
PRSS8	0	0.388902	0.853	0.164	0
SHROOM3	0	0.387149	0.846	0.145	0
TNFRSF21	0	0.385399	0.855	0.215	0
EHD4	0	0.385205	0.826	0.24	0
FILIP1L	0	0.385061	0.882	0.203	0
TRIOBP	0	0.382458	0.928	0.274	0
MS4A8	0	0.38222	0.98	0.591	0
APOL3.1	0	0.380177	0.902	0.29	0
KRT20	0	0.379161	0.729	0.096	0
FDFT1	0	0.378607	0.797	0.304	0
TST	0	0.37827	0.87	0.34	0
KRT10	0	0.376777	0.88	0.208	0
ENSBTAG00000047265	0	0.376774	0.895	0.414	0
TES	0	0.376286	0.861	0.182	0
GALNT7	0	0.375617	0.896	0.346	0
KLF3	0	0.373155	0.907	0.353	0
ANXA3	0	0.372953	0.982	0.567	0
CDC42EP5	0	0.372635	0.775	0.164	0
RND3	0	0.37116	0.808	0.223	0
NDRG1	0	0.370799	0.881	0.233	0
HOOK1	0	0.369491	0.784	0.204	0
FAM241B	0	0.366075	0.882	0.357	0
SERPING1	0	0.364937	0.896	0.233	0
MFSD2A	0	0.362981	0.884	0.112	0
TMEM171	0	0.361513	0.732	0.127	0
ASL	0	0.361191	0.848	0.288	0
SERPINF2	0	0.360136	0.876	0.198	0
CYSRT1	0	0.359447	0.736	0.163	0
ENSBTAG00000051030	0	0.358738	0.908	0.269	0
HTATIP2	0	0.357983	0.92	0.254	0
GNG12	0	0.356689	0.817	0.169	0
LTA4H	0	0.35454	0.85	0.193	0
FNBP1L	0	0.35323	0.8	0.143	0
TCF7L2	0	0.351317	0.937	0.312	0
CPD	0	0.35073	0.934	0.275	0
IRF7	0	0.350125	0.82	0.298	0
LGALS9	0	0.349147	0.986	0.525	0
PRSS22	0	0.348903	0.876	0.207	0
TGM2	0	0.347868	0.928	0.339	0
HAMP	2.89032e-35	0.346936	0.489	0.168	5.78064e-32
INSIG1	0	0.346645	0.773	0.374	0
NR2F2	0	0.346546	0.717	0.069	0
IRF6	0	0.34624	0.842	0.203	0
EIF4EBP1	0	0.344715	0.946	0.474	0
EXPH5	0	0.344387	0.868	0.166	0
NDUFS7	0	0.344383	0.953	0.452	0
PLEKHB1	0	0.343342	0.799	0.12	0
PHGDH	0	0.342785	0.878	0.18	0
ATP8B1	0	0.341599	0.817	0.147	0
MTTP	0	0.340609	0.862	0.196	0
TMPRSS2	0	0.339569	0.771	0.209	0
RASSF7	0	0.339366	0.843	0.271	0
GLO1	0	0.338	0.9	0.218	0
PSPH	0	0.337106	0.916	0.412	0
FERMT1	0	0.336006	0.827	0.117	0
ESRP1	0	0.335021	0.671	0.147	0
FRMD4B	0	0.333267	0.864	0.232	0
TJP3	0	0.332025	0.916	0.23	0
ENDOD1	0	0.331789	0.883	0.282	0
MAFF	0	0.328761	0.802	0.221	0
FGFR3	0	0.327545	0.745	0.175	0
RHBDL2	0	0.327343	0.864	0.124	0
ITPK1	0	0.326939	0.925	0.239	0
ENSBTAG00000047441	0	0.326174	0.884	0.343	0
TSPAN6	0	0.325484	0.76	0.348	0
NET1	0	0.325176	0.847	0.272	0
NOXO1	0	0.323903	0.871	0.251	0
BAG3	0	0.322911	0.83	0.32	0
RHOU	0	0.322804	0.673	0.12	0
CBLC	0	0.322502	0.877	0.107	0
ENSBTAG00000039289	0	0.322433	0.664	0.166	0
AMOTL2	0	0.322369	0.662	0.132	0
RETSAT	0	0.321886	0.716	0.187	0
CHEK1	0	0.321442	0.818	0.255	0
MCU	0	0.321055	0.827	0.206	0
SLC6A14	0	0.318763	0.844	0.194	0
B3GNT3	0	0.318623	0.881	0.239	0
YES1	0	0.318141	0.725	0.132	0
ITPKC	0	0.31807	0.865	0.351	0
CHI3L2	0	0.316329	0.837	0.207	0
GOLT1A	0	0.31627	0.636	0.07	0
CRYAB	0	0.316174	0.769	0.148	0
MLLT3	0	0.315842	0.85	0.307	0
RBPMS	0	0.315349	0.877	0.182	0
TMEM265	0	0.314827	0.835	0.175	0
ITGB4	0	0.314085	0.899	0.237	0
LTF	0	0.313194	0.816	0.267	0
ACSS2	0	0.313158	0.865	0.233	0
FBLIM1	0	0.312877	0.842	0.089	0
IL1R2	0	0.312109	0.889	0.306	0
BICDL2	0	0.311828	0.865	0.186	0
LYPD6B	0	0.309548	0.662	0.108	0
NSDHL	0	0.309411	0.894	0.298	0
DSG2	0	0.307986	0.83	0.151	0
P4HA2	0	0.306478	0.893	0.326	0
SLC22A5	0	0.305268	0.881	0.276	0
CDC42EP1	0	0.304123	0.753	0.112	0
MISP	0	0.303929	0.907	0.192	0
DSP	0	0.299072	0.822	0.219	0
CPM	0	0.298964	0.768	0.139	0
GIPC2	0	0.298693	0.751	0.184	0
PDGFA	0	0.298199	0.662	0.099	0
NPDC1	0	0.297894	0.713	0.186	0
TPM1	0	0.297879	0.797	0.293	0
FBL	0	0.29778	0.844	0.409	0
RAB11FIP1	0	0.297406	0.835	0.31	0
PRAG1	0	0.297339	0.818	0.254	0
SLC2A1	0	0.295491	0.881	0.227	0
BLVRB	0	0.294971	0.968	0.533	0
NEURL3	0	0.294837	0.869	0.21	0
LXN	0	0.294023	0.866	0.238	0
HNF4G	0	0.293784	0.749	0.172	0
RELL1	0	0.293403	0.702	0.148	0
PTPRF	0	0.293145	0.765	0.288	0
MX1	0	0.293085	0.864	0.373	0
STYK1	0	0.292178	0.728	0.158	0
LAMB3	0	0.291594	0.937	0.281	0
PRR15	1.18787e-213	0.291091	0.607	0.258	2.37574e-210
ERBB3	0	0.290126	0.721	0.245	0
MYO6	0	0.289953	0.865	0.19	0
FGFBP1	0	0.288537	0.773	0.232	0
CEACAM1	0	0.288055	0.932	0.309	0
NKX6-2	0	0.287473	0.732	0.089	0
PLSCR2	0	0.285567	0.938	0.404	0
MTUS1	0	0.283685	0.669	0.119	0
ZDHHC9	0	0.279868	0.683	0.152	0
EMP1	0	0.279591	0.857	0.161	0
SPDEF	0	0.275837	0.777	0.128	0
TUFT1	0	0.275628	0.747	0.128	0
ENSBTAG00000038640	0	0.274801	0.858	0.199	0
ANKS4B	0	0.272383	0.859	0.163	0
AFDN	0	0.271579	0.894	0.199	0
CBS	0	0.271381	0.779	0.223	0
IER3	0	0.269261	0.992	0.636	0
SCD	0	0.26844	0.803	0.184	0
TLCD1	0	0.268413	0.852	0.221	0
IRX3	0	0.268062	0.837	0.153	0
SLC5A1	0	0.266183	0.874	0.146	0
RND1	9.27677e-306	0.264467	0.601	0.167	1.85535e-302
CXCL11	0	0.264147	0.83	0.23	0
C10H15orf48	0	0.261425	0.902	0.273	0
CCDC34	0	0.25905	0.826	0.241	0
CYP2C18	0	0.259027	0.701	0.079	0
CALML4	0	0.258898	0.723	0.132	0
PARD6B	0	0.258834	0.712	0.129	0
CXCL5	0	0.258457	0.791	0.282	0
STEAP2	0	0.256926	0.85	0.109	0
MAPK13	0	0.256422	0.838	0.126	0
VIL1	0	0.255387	0.845	0.219	0
SMIM5	0	0.254203	0.65	0.199	0
GRTP1	0	0.25379	0.658	0.134	0
C23H6orf141	0	0.253143	0.691	0.13	0
ITGB6	0	0.252686	0.933	0.215	0
PSAT1	0	0.251876	0.828	0.146	0
LGALS1	7.08406e-303	-0.25232	0.827	0.497	1.41681e-299
TNFRSF25	1.71191e-194	-0.254693	0.334	0.421	3.42382e-191
MX2	5.28824e-265	-0.259304	0.811	0.488	1.05765e-261
PLD4	0.917271	-0.25956	0.299	0.291	1
IDO1	0	-0.260514	0.848	0.514	0
TNFRSF17	0.117469	-0.263615	0.407	0.301	1
CITED4	2.97199e-121	-0.265232	0.646	0.309	5.94398e-118
FGL2	0	-0.26715	0.777	0.374	0
BTK	2.42449e-09	-0.267744	0.284	0.192	4.84898e-06
JUNB	2.35671e-34	-0.268419	0.956	0.77	4.71342e-31
AKR1C4	2.72975e-113	-0.272144	0.333	0.282	5.45951e-110
SH2D1A	0	-0.272565	0.06	0.405	0
HK3	1.03495e-41	-0.273967	0.523	0.47	2.06991e-38
ENSBTAG00000050398	0	-0.275739	0.869	0.213	0
ENSBTAG00000054090	0	-0.275821	0.35	0.08	0
RGL1	1.68884e-66	-0.27609	0.279	0.397	3.37768e-63
MPEG1	0.21973	-0.279583	0.519	0.316	1
HIST1H1E	0	-0.281937	0.78	0.287	0
EMILIN2	2.73856e-107	-0.28289	0.246	0.4	5.47712e-104
PARM1	2.60872e-182	-0.285594	0.25	0.406	5.21744e-179
CDKN2D	1.94745e-77	-0.288013	0.312	0.312	3.8949e-74
PRF1	0	-0.28934	0.022	0.29	0
H1-2	3.04166e-246	-0.28948	0.706	0.299	6.08332e-243
LRMP	8.48366e-192	-0.292728	0.214	0.366	1.69673e-188
CALHM6	1.44717e-06	-0.293152	0.616	0.436	0.00289435
EAF2	5.3465e-134	-0.29416	0.473	0.238	1.0693e-130
ZFP36	1.13978e-89	-0.296176	0.848	0.488	2.27956e-86
AOAH	2.08616e-67	-0.303757	0.105	0.296	4.17232e-64
XDH	1.28217e-89	-0.305224	0.568	0.313	2.56435e-86
TNFRSF13B	9.14393e-167	-0.305388	0.322	0.39	1.82879e-163
TGFBI	9.54689e-132	-0.305612	0.571	0.266	1.90938e-128
CDKN1C	9.74846e-148	-0.310089	0.31	0.324	1.94969e-144
CD4	0.51895	-0.3124	0.408	0.333	1
TCF4	2.51465e-69	-0.313446	0.438	0.463	5.02929e-66
IL22	4.24314e-165	-0.315835	0.04	0.258	8.48629e-162
HVCN1	2.49323e-129	-0.327444	0.162	0.373	4.98646e-126
ENSBTAG00000002773	0.000217024	-0.330511	0.431	0.306	0.434047
APOE	0	-0.331926	0.104	0.284	0
PLBD1	2.6311e-59	-0.334978	0.458	0.295	5.26221e-56
PLA2G7	0.288286	-0.337568	0.577	0.378	1
MEFV	1.06538e-58	-0.346648	0.174	0.276	2.13076e-55
CXCL8	0	-0.347503	0.973	0.725	0
GRASP	2.1637e-301	-0.353289	0.211	0.356	4.3274e-298
ENSBTAG00000050373	1.00198e-40	-0.354337	0.403	0.235	2.00396e-37
PRKAR2B	1.53862e-163	-0.355623	0.252	0.345	3.07725e-160
CFD	0	-0.356387	0.981	0.593	0
FTL	9.86512e-271	-0.356776	0.972	0.611	1.97302e-267
ENSBTAG00000025398	5.62183e-73	-0.359161	0.86	0.494	1.12437e-69
ICOS	1.10462e-158	-0.360668	0.298	0.429	2.20924e-155
ENSBTAG00000025219	1.83533e-56	-0.364665	0.677	0.401	3.67067e-53
ENSBTAG00000017305	2.13932e-96	-0.365353	0.12	0.267	4.27864e-93
DRAM1	2.34294e-236	-0.369385	0.739	0.423	4.68587e-233
LRRC25	4.98112e-113	-0.370106	0.197	0.355	9.96224e-110
TIFAB	7.97306e-24	-0.370166	0.449	0.25	1.59461e-20
BPI	5.21112e-09	-0.373935	0.496	0.327	1.04222e-05
RARRES1	9.66899e-12	-0.379805	0.445	0.248	1.9338e-08
FTL	5.36637e-242	-0.38097	0.979	0.661	1.07327e-238
SELL	1.00176e-08	-0.383145	0.296	0.295	2.00351e-05
SDS	0	-0.385195	0.732	0.283	0
IL2RA	5.94302e-135	-0.385564	0.098	0.359	1.1886e-131
C5AR1	1.15408e-11	-0.385774	0.342	0.211	2.30816e-08
CCND2	1.18394e-114	-0.391179	0.23	0.313	2.36788e-111
LMNB1	9.38492e-34	-0.39335	0.656	0.426	1.87698e-30
ASGR2	2.04961e-29	-0.394021	0.618	0.365	4.09922e-26
IL17A	1.34607e-30	-0.396477	0.648	0.373	2.69213e-27
RAP2A	1.0125e-248	-0.401201	0.256	0.353	2.025e-245
TNFRSF4	0	-0.402621	0.226	0.422	0
CFP	5.24498e-84	-0.403234	0.311	0.236	1.049e-80
CXCL16	0	-0.405706	0.909	0.477	0
IFI6	4.34937e-40	-0.407178	0.431	0.406	8.69874e-37
CSTB	2.93952e-210	-0.407813	0.89	0.464	5.87905e-207
IFIT2	0	-0.410982	0.803	0.353	0
gzmA	0	-0.411082	0.02	0.278	0
CD8A	2.48852e-215	-0.411964	0.152	0.27	4.97703e-212
CD84	2.00232e-11	-0.421896	0.184	0.264	4.00464e-08
CSF1R	9.42155e-15	-0.422709	0.55	0.392	1.88431e-11
PEPD	3.61353e-13	-0.423847	0.595	0.408	7.22705e-10
ADA	2.07777e-23	-0.425327	0.377	0.329	4.15553e-20
TNFRSF9	0	-0.425689	0.047	0.325	0
CTSH	3.56182e-117	-0.437667	0.802	0.554	7.12365e-114
IL10	2.05243e-28	-0.439045	0.673	0.421	4.10485e-25
LDHA	0.0536229	-0.445417	0.953	0.646	1
ISG20	3.43545e-86	-0.449613	0.921	0.626	6.87089e-83
GPNMB	0.00044262	-0.453735	0.551	0.416	0.88524
SAMD9	0	-0.460344	0.996	0.75	0
NR1H3	1.62782e-12	-0.462659	0.623	0.418	3.25565e-09
DNASE2	1.016e-10	-0.465257	0.521	0.443	2.032e-07
LRRK2	1.42057e-223	-0.467507	0.123	0.263	2.84114e-220
SERPINE1	7.23716e-199	-0.468123	0.269	0.276	1.44743e-195
CD86	1.83512e-168	-0.468668	0.287	0.468	3.67025e-165
TIMP2	9.75391e-32	-0.470567	0.556	0.303	1.95078e-28
BHLHE40	3.38942e-12	-0.488875	0.842	0.599	6.77884e-09
CLEC4E	0.00444111	-0.493107	0.439	0.364	1
CTSB	5.74443e-05	-0.495471	0.535	0.432	0.114889
SLC40A1	0	-0.497191	0.167	0.35	0
ENSBTAG00000050846	0.000495293	-0.510009	0.808	0.55	0.990586
CTSD	1.22124e-27	-0.520095	0.542	0.325	2.44249e-24
MT2A	6.1697e-303	-0.521221	0.288	0.438	1.23394e-299
OSM	3.98513e-97	-0.531855	0.486	0.264	7.97027e-94
BOLA-DMB	2.19146e-276	-0.53326	0.841	0.399	4.38293e-273
RARRES2	1.58278e-78	-0.534757	0.613	0.408	3.16555e-75
PLTP	8.23779e-52	-0.535475	0.699	0.412	1.64756e-48
CCL2	3.98373e-204	-0.542445	0.658	0.31	7.96746e-201
HTRA1	1.49604e-81	-0.545314	0.753	0.492	2.99208e-78
RGS10	0.0652122	-0.55626	0.575	0.397	1
CLEC3B	4.7378e-105	-0.563324	0.251	0.376	9.47559e-102
LTB	3.41123e-132	-0.564348	0.103	0.319	6.82246e-129
ENSBTAG00000004714	3.06799e-11	-0.566045	0.312	0.31	6.13599e-08
TLR2	7.09972e-120	-0.56702	0.377	0.332	1.41994e-116
RETN	1.66392e-62	-0.57179	0.597	0.351	3.32784e-59
NLRP3	1.04181e-46	-0.576504	0.55	0.446	2.08361e-43
GLIPR2	0.107601	-0.5783	0.729	0.545	1
GRN	0.656689	-0.579118	0.572	0.527	1
LIPA	1.05041e-109	-0.582434	0.363	0.408	2.10083e-106
CD99	0.113742	-0.587845	0.626	0.539	1
CTLA4	2.18536e-59	-0.592252	0.445	0.44	4.37073e-56
NCF4	3.48359e-23	-0.59629	0.524	0.451	6.96718e-20
STMN1	2.51448e-32	-0.599299	0.64	0.408	5.02897e-29
SH3BGRL	0	-0.607369	0.228	0.421	0
TXNDC5	0	-0.607851	0.92	0.526	0
PSAP	4.82264e-130	-0.611617	0.942	0.588	9.64528e-127
LAMP1	1.18258e-35	-0.616905	0.642	0.338	2.36515e-32
PECAM1	1.43663e-34	-0.623556	0.388	0.416	2.87326e-31
SIRPA	2.13321e-06	-0.623867	0.659	0.43	0.00426641
CD96	0	-0.62923	0.058	0.266	0
ENSBTAG00000009359	2.80723e-234	-0.629491	0.836	0.469	5.61447e-231
CTSC	0	-0.629816	0.915	0.521	0
CXCL2	0	-0.632858	0.829	0.49	0
CXCL9	2.82593e-299	-0.64524	0.735	0.436	5.65185e-296
CLEC6A	2.25969e-153	-0.650445	0.652	0.311	4.51938e-150
NAAA	0.0334907	-0.656141	0.445	0.316	1
ENSBTAG00000009656	1.91865e-144	-0.660105	0.84	0.488	3.8373e-141
NFAM1	0.000182668	-0.669417	0.386	0.34	0.365335
CHI3L1	1.75579e-181	-0.67288	0.74	0.353	3.51159e-178
SPP1	8.52393e-262	-0.675452	0.627	0.254	1.70479e-258
CSF3R	4.07416e-248	-0.678579	0.251	0.235	8.14831e-245
SCPEP1	1.29248e-109	-0.682326	0.778	0.422	2.58496e-106
EMP3	1.17699e-13	-0.684385	0.72	0.539	2.35399e-10
TNF	5.57703e-185	-0.686277	0.732	0.365	1.11541e-181
LAG3	1.03134e-182	-0.687451	0.348	0.456	2.06267e-179
ANG2	0	-0.691067	0.649	0.168	0
PIM3	3.51234e-73	-0.699449	0.614	0.601	7.02468e-70
CD14	5.68365e-33	-0.702348	0.696	0.463	1.13673e-29
CSF1	8.82681e-105	-0.711858	0.738	0.466	1.76536e-101
TCIRG1	3.68454e-13	-0.715329	0.696	0.463	7.36908e-10
ENSBTAG00000048135	6.80185e-06	-0.719024	0.514	0.355	0.0136037
CD68	1.51012e-30	-0.724709	0.482	0.418	3.02024e-27
ENSBTAG00000048049	3.93881e-62	-0.728803	0.613	0.348	7.87762e-59
CREG1	4.04381e-31	-0.732338	0.478	0.47	8.08762e-28
HOPX	0	-0.739236	0.113	0.323	0
ACP5	2.10688e-89	-0.748625	0.772	0.464	4.21377e-86
BATF3	0.373033	-0.74904	0.679	0.493	1
CLEC4A	3.74203e-16	-0.751008	0.543	0.44	7.48406e-13
C3H1orf54	2.36958e-248	-0.755299	0.534	0.565	4.73917e-245
CAPG	1.12522e-36	-0.767083	0.682	0.376	2.25045e-33
XCL2	1.976e-179	-0.769383	0.203	0.27	3.95201e-176
IFI30	5.47575e-137	-0.773912	0.803	0.519	1.09515e-133
UPP1	2.4688e-89	-0.774941	0.458	0.223	4.93759e-86
SELENOP	8.04871e-19	-0.778084	0.611	0.464	1.60974e-15
NCF1	3.08375e-53	-0.778138	0.528	0.474	6.1675e-50
PYCARD	4.44661e-288	-0.779331	0.431	0.552	8.89321e-285
FCGR3A	4.28245e-153	-0.794565	0.62	0.559	8.56489e-150
IL4I1	1.11609e-112	-0.79969	0.759	0.423	2.23218e-109
CCL8	1.21173e-130	-0.805339	0.709	0.407	2.42347e-127
GPR183	1.71586e-227	-0.806552	0.505	0.548	3.43173e-224
ENSBTAG00000022395	0	-0.810963	0.784	0.385	0
ISG15	1.13024e-262	-0.85027	0.831	0.495	2.26047e-259
LGMN	5.02398e-123	-0.85375	0.818	0.553	1.0048e-119
ENSBTAG00000054649	0	-0.855373	0.14	0.375	0
HMOX1	0.068146	-0.866634	0.62	0.511	1
ENSBTAG00000000144	1.57131e-280	-0.892614	0.198	0.325	3.14262e-277
CD83	3.21212e-05	-0.894272	0.586	0.432	0.0642425
CYBB	0	-0.921761	0.235	0.48	0
CXCR6	0	-0.950637	0.071	0.365	0
ENSBTAG00000051845	4.68636e-159	-0.956609	0.875	0.751	9.37271e-156
CD7	0	-0.959082	0.07	0.293	0
ASRGL1	2.22721e-107	-0.962406	0.701	0.58	4.45441e-104
CD74	3.98865e-97	-0.966625	0.953	0.586	7.97729e-94
METRNL	0	-0.992318	0.349	0.544	0
CTSW	0	-1.00387	0.1	0.345	0
IFNG	0	-1.06327	0.135	0.328	0
GPR84	1.16841e-11	-1.06595	0.64	0.493	2.33682e-08
HMGB2	3.51629e-103	-1.075	0.661	0.582	7.03259e-100
CD69	3.52849e-283	-1.07534	0.29	0.423	7.05697e-280
BASP1	7.02494e-47	-1.10509	0.441	0.424	1.40499e-43
ENSBTAG00000000432	2.69043e-296	-1.11124	0.336	0.445	5.38086e-293
ENSBTAG00000037510	0	-1.12043	0.146	0.419	0
VPREB3	0.318655	-1.12612	0.705	0.49	1
GIMAP7.2	0	-1.14112	0.135	0.393	0
ENSBTAG00000037605	3.66083e-112	-1.15129	0.921	0.62	7.32166e-109
FABP7	1.92225e-21	-1.15792	0.718	0.45	3.8445e-18
AIF1	3.03007e-38	-1.16808	0.686	0.581	6.06014e-35
DERL3	6.94475e-15	-1.19162	0.616	0.509	1.38895e-11
ENSBTAG00000034366	9.92252e-194	-1.2004	0.397	0.483	1.9845e-190
ENSBTAG00000050723	2.99138e-52	-1.20282	0.725	0.449	5.98276e-49
IL7R	2.29955e-217	-1.21487	0.511	0.53	4.59909e-214
5-8S-rRNA.3	4.52551e-60	-1.21987	0.825	0.485	9.05102e-57
M-SAA3.2	4.22169e-231	-1.23264	0.882	0.627	8.44338e-228
C1QB	0.390562	-1.24862	0.717	0.537	1
CST3	2.0461e-29	-1.25347	0.946	0.602	4.0922e-26
7SK.49	0	-1.29317	0.656	0.25	0
ENSBTAG00000001219	1.32087e-22	-1.29572	0.664	0.407	2.64174e-19
SOD2	9.99424e-177	-1.30272	0.961	0.704	1.99885e-173
TAGAP	1.10392e-66	-1.30543	0.55	0.494	2.20783e-63
NKG7	0	-1.3352	0.098	0.443	0
SNX10	1.88552e-149	-1.34571	0.564	0.552	3.77103e-146
ENSBTAG00000010155	1.41869e-184	-1.3555	0.432	0.497	2.83739e-181
NFKBIA	2.35085e-48	-1.3727	0.981	0.875	4.7017e-45
RGCC	1.25603e-237	-1.37516	0.608	0.647	2.51205e-234
ENSBTAG00000034609	0	-1.37887	0.225	0.428	0
IL1B	2.05087e-21	-1.39077	0.723	0.5	4.10173e-18
FTH1	0.00332008	-1.39389	0.999	0.994	1
VIM	0	-1.39581	0.34	0.505	0
FCER1G	2.87072e-90	-1.40162	0.554	0.515	5.74144e-87
CRIP1	0	-1.40388	0.447	0.631	0
TRDC	0	-1.40717	0.119	0.317	0
TNFAIP6	2.34435e-05	-1.40931	0.623	0.472	0.0468871
IL1RN	0.0995468	-1.42359	0.567	0.495	1
ARAF	1.58516e-162	-1.42478	0.568	0.557	3.17031e-159
GRO1	6.47168e-123	-1.42588	0.931	0.713	1.29434e-119
CTSZ	1.26608e-05	-1.42876	0.836	0.613	0.0253216
TNFRSF18	3.59058e-227	-1.49098	0.524	0.529	7.18117e-224
ENSBTAG00000010828	0	-1.49994	0.238	0.378	0
DUSP2	0	-1.50379	0.335	0.649	0
MZB1	0.00344267	-1.51744	0.752	0.56	1
CXCR4	4.18957e-233	-1.66746	0.706	0.651	8.37914e-230
RGS1	0	-1.70315	0.429	0.645	0
CTSS	0.129532	-1.72457	0.814	0.657	1
GZMA	0	-1.73341	0.109	0.341	0
BOLA-DRA	0.0290631	-1.78882	0.944	0.67	1
BOLA-DRB3	3.62449e-15	-1.79002	0.916	0.668	7.24897e-12
SAA2	1.56911e-74	-1.80288	0.892	0.662	3.13823e-71
C1QA	3.9154e-17	-1.83489	0.732	0.558	7.83081e-14
PTX3	2.37688e-121	-1.8374	0.733	0.48	4.75376e-118
C1QC	2.41611e-11	-1.85248	0.745	0.569	4.83221e-08
TYROBP	1.75275e-108	-1.86454	0.758	0.633	3.50549e-105
ENSBTAG00000048980	1.23249e-06	-1.89134	0.476	0.408	0.00246497
BCL2A1	0	-1.92062	0.776	0.759	0
BLA-DQB	1.53905e-20	-1.94478	0.872	0.676	3.07811e-17
PLEK	0.000368022	-2.03526	0.699	0.463	0.736043
SAA3	2.26682e-39	-2.04785	0.993	0.907	4.53363e-36
GHRL	2.75514e-57	-2.05426	0.403	0.358	5.51028e-54
CD3E	0	-2.06249	0.166	0.471	0
CCL3	3.35367e-171	-2.12098	0.55	0.549	6.70734e-168
LYZ	4.2529e-34	-2.14736	0.805	0.643	8.5058e-31
ENSBTAG00000027204	0	-2.31998	0.222	0.535	0
CCL5	0	-2.36209	0.178	0.402	0
S100A12	4.76901e-28	-2.45727	0.736	0.514	9.53802e-25
CD52	0	-2.52143	0.171	0.52	0
CCL4	5.48253e-265	-2.55438	0.339	0.468	1.09651e-261
ENSBTAG00000003408	0.41442	-2.66869	0.769	0.503	1
ENSBTAG00000055240	0.0574612	-2.69585	0.809	0.573	1
GZMB.1	3.64824e-280	-2.80112	0.249	0.359	7.29647e-277
SRGN	0	-2.92932	0.702	0.848	0
S100A9	5.60687e-15	-2.95784	0.762	0.608	1.12137e-11
ENSBTAG00000047700	0	-2.98894	0.999	0.986	0
ENSBTAG00000047121	1.11258e-125	-3.00149	0.84	0.673	2.22516e-122
JCHAIN	0	-3.21429	0.973	0.883	0
S100A8	8.99426e-19	-3.3681	0.79	0.612	1.79885e-15
VPREB1	0	-3.52092	0.997	0.978	0

## Sheet: CD8 T cell
Gene ID	p_val	avg_logFC	pct.1	pct.2	p_val_adj
GZMB.1	0	3.48739	0.934	0.215	0
CCL5	0	2.87745	0.988	0.226	0
GZMA	0	2.71825	0.935	0.161	0
GNLY	4.27674e-151	2.19643	0.582	0.095	8.55349e-148
ENSBTAG00000010828	0	2.00853	0.919	0.233	0
NKG7	0	1.87371	0.944	0.251	0
CCL4	0	1.76119	0.893	0.349	0
CD3E	0	1.73638	0.984	0.288	0
CD7	0	1.64352	0.771	0.138	0
CD52	0	1.60817	0.955	0.34	0
ENSBTAG00000027204	0	1.58979	0.984	0.362	0
IFNG	0	1.53209	0.888	0.165	0
TRDC	0	1.44033	0.741	0.18	0
CXCR6	0	1.43711	0.837	0.193	0
GIMAP7.2	0	1.4104	0.872	0.229	0
CTSW	0	1.29269	0.879	0.174	0
CD96	0	1.28141	0.758	0.113	0
ENSBTAG00000034609	0	1.1467	0.892	0.281	0
ENSBTAG00000054649	0	1.09114	0.778	0.232	0
gzmA	0	1.0703	0.882	0.09	0
ENSBTAG00000000144	0	1.05533	0.75	0.206	0
TNFRSF18	0	1.03484	0.931	0.448	0
ENSBTAG00000037510	0	0.999553	0.851	0.261	0
HOPX	3.28943e-306	0.987995	0.699	0.192	6.57886e-303
CD8A	3.03331e-229	0.917085	0.635	0.166	6.06661e-226
ENSBTAG00000000432	0	0.905592	0.886	0.328	0
ENSBTAG00000055254	3.74808e-100	0.761802	0.28	0.055	7.49615e-97
TMEM176B	1.02597e-127	0.743629	0.576	0.117	2.05193e-124
PRF1	0	0.735444	0.781	0.121	0
TESC	1.00416e-201	0.695465	0.707	0.347	2.00833e-198
CD69	0	0.690949	0.781	0.317	0
CRIP1	0	0.68381	0.894	0.53	0
ENSBTAG00000025398	0	0.674817	0.863	0.518	0
IKZF2	2.35661e-145	0.671298	0.586	0.132	4.71322e-142
GZMM	1.24296e-76	0.636763	0.539	0.091	2.48591e-73
TNFRSF9	0	0.59985	0.751	0.166	0
CCL3	0	0.590006	0.874	0.485	0
ENSBTAG00000051845	9.80323e-195	0.513206	0.926	0.749	1.96065e-191
XCL2	5.29497e-221	0.494658	0.652	0.176	1.05899e-217
RAP2A	0	0.491916	0.765	0.245	0
ENSBTAG00000050846	5.99126e-196	0.488653	0.832	0.562	1.19825e-192
ENSBTAG00000035945	4.13989e-24	0.487923	0.455	0.05	8.27978e-21
ENSBTAG00000052486	6.68095e-23	0.406811	0.317	0.045	1.33619e-19
KLRJ1	0.000807939	0.401606	0.413	0.062	1
TWIST1	0	0.369883	0.818	0.152	0
CCND2	4.38481e-56	0.340802	0.565	0.241	8.76962e-53
RGS1	4.24099e-150	0.330278	0.827	0.552	8.48199e-147
CALHM6	0	0.328871	0.869	0.397	0
CRTAM	8.32819e-47	0.290128	0.337	0.12	1.66564e-43
PRKAR2B	9.3017e-107	0.283973	0.633	0.263	1.86034e-103
TM4SF5	3.43375e-90	0.280392	0.27	0.163	6.8675e-87
MT2A	0	0.270521	0.784	0.329	0
ENSBTAG00000047816	0	0.250801	0.389	0.023	0
TOMM5	7.77186e-12	-0.250255	0.756	0.563	1.55437e-08
CCN1	0.000219414	-0.250353	0.597	0.343	0.438828
CD4	6.85493e-38	-0.250425	0.483	0.323	1.37099e-34
IDI1	2.52037e-16	-0.251056	0.679	0.538	5.04073e-13
CTSV	0	-0.251998	0.1	0.323	0
CENPW	9.50899e-72	-0.252212	0.5	0.417	1.9018e-68
KRT10	1.62577e-20	-0.252229	0.338	0.36	3.25154e-17
GMDS	0.0297678	-0.252271	0.612	0.404	1
RANBP1	2.58676e-119	-0.252442	0.472	0.562	5.17351e-116
ATP8B1	1.77737e-49	-0.252934	0.173	0.32	3.55473e-46
ZNFX1	2.00343e-22	-0.253036	0.496	0.39	4.00685e-19
TNFSF13B	3.2973e-252	-0.253679	0.133	0.455	6.59459e-249
FOXA1	2.69231e-55	-0.253838	0.364	0.378	5.38461e-52
ENSBTAG00000053991	1.56889e-24	-0.254956	0.233	0.308	3.13778e-21
GADD45G	0	-0.255372	0.126	0.39	0
PKIA	3.88126e-95	-0.256728	0.245	0.42	7.76253e-92
TMEM125	2.97089e-17	-0.257239	0.424	0.366	5.94178e-14
RHPN2	7.09051e-25	-0.259057	0.362	0.327	1.4181e-21
MPEG1	8.91891e-32	-0.259391	0.249	0.383	1.78378e-28
BOLA-DMA	9.34438e-24	-0.259631	0.747	0.432	1.86888e-20
ZBTB7C	3.51863e-23	-0.261422	0.267	0.339	7.03725e-20
C1GALT1	3.26522e-12	-0.262956	0.658	0.452	6.53045e-09
RHOC	0	-0.26333	0.247	0.459	0
FERMT1	1.86274e-110	-0.26415	0.064	0.316	3.72547e-107
CHP1	4.04801e-234	-0.264563	0.32	0.406	8.09602e-231
HPGD	1.01908e-35	-0.264779	0.29	0.248	2.03816e-32
PTPRF	1.00174e-19	-0.265668	0.603	0.351	2.00349e-16
SELENOM	0	-0.26734	0.315	0.422	0
FOXA3	3.11602e-91	-0.267656	0.14	0.324	6.23204e-88
CD84	2.55288e-224	-0.268143	0.269	0.242	5.10575e-221
IER5L	8.00764e-22	-0.268813	0.553	0.32	1.60153e-18
GAN	0	-0.268983	0.288	0.399	0
PCYT2	3.64012e-34	-0.270201	0.561	0.42	7.28025e-31
MYC	1.51818e-17	-0.270757	0.738	0.426	3.03635e-14
GALNT12	1.44011e-17	-0.271211	0.475	0.347	2.88021e-14
INSIG1	8.20144e-22	-0.271401	0.602	0.434	1.64029e-18
C2CD4B	1.37971e-79	-0.271568	0.236	0.254	2.75942e-76
GRAMD1C	7.24363e-64	-0.271733	0.38	0.408	1.44873e-60
MPZL2	0	-0.273831	0.127	0.323	0
ASL	7.97573e-43	-0.274003	0.491	0.395	1.59515e-39
MALL	7.84633e-21	-0.274078	0.671	0.393	1.56927e-17
MISP	1.11055e-135	-0.275502	0.178	0.384	2.22111e-132
BIRC5	1.98589e-23	-0.275604	0.441	0.411	3.97178e-20
CDKN1C	8.59588e-180	-0.277119	0.598	0.266	1.71918e-176
KCNK1	5.22433e-106	-0.277184	0.444	0.437	1.04487e-102
EZR	1.69049e-06	-0.278206	0.894	0.786	0.00338099
TNIP3	0.00051108	-0.278683	0.548	0.436	1
TCF4	3.37194e-22	-0.27921	0.623	0.424	6.74388e-19
RND3	2.04666e-39	-0.279352	0.431	0.336	4.09333e-36
LSR	2.11204e-20	-0.279464	0.391	0.364	4.22409e-17
EAF2	0	-0.280632	0.139	0.32	0
NCF4	5.03934e-06	-0.282748	0.606	0.44	0.0100787
LAPTM4B	2.86495e-222	-0.283537	0.235	0.344	5.7299e-219
BAG2	2.24626e-79	-0.28401	0.516	0.464	4.49252e-76
TGFBI	0.284018	-0.285887	0.358	0.328	1
KIF21A	0	-0.286351	0.183	0.337	0
TM4SF1	1.29895e-147	-0.288515	0.329	0.42	2.5979e-144
C1QBP	7.10424e-57	-0.288931	0.57	0.54	1.42085e-53
MANSC1	1.19546e-10	-0.289471	0.55	0.369	2.39091e-07
HDGF	6.45072e-15	-0.290924	0.68	0.524	1.29014e-11
WARS1	5.86896e-108	-0.291236	0.548	0.562	1.17379e-104
FNBP1L	0	-0.292895	0.111	0.323	0
C10H15orf48	1.45574e-132	-0.293336	0.351	0.424	2.91147e-129
XDH	2.1229e-47	-0.296531	0.252	0.392	4.24579e-44
EIF6	2.94521e-60	-0.296775	0.62	0.592	5.89043e-57
LRRK2	1.39716e-11	-0.296924	0.384	0.202	2.79432e-08
TMPRSS2	3.1166e-44	-0.297184	0.32	0.336	6.23321e-41
PTAFR	4.52409e-84	-0.297434	0.331	0.193	9.04819e-81
TSPAN3	3.61864e-09	-0.297526	0.621	0.431	7.23728e-06
FA2H	3.43145e-66	-0.301805	0.346	0.357	6.8629e-63
COX7A2	1.52315e-49	-0.302825	0.856	0.809	3.0463e-46
HMGB1	9.23018e-06	-0.303463	0.888	0.8	0.0184604
IRF7	5.09877e-23	-0.303579	0.5	0.396	1.01975e-19
ATP5F1A	1.30811e-107	-0.305905	0.562	0.651	2.61622e-104
SH3YL1	0.00116885	-0.306145	0.489	0.371	1
ENSBTAG00000002773	3.34256e-103	-0.30662	0.506	0.299	6.68512e-100
FOXA2	1.8814e-128	-0.306874	0.163	0.306	3.7628e-125
GRASP	6.09997e-206	-0.307306	0.7	0.249	1.21999e-202
GOLM1	0	-0.307345	0.188	0.406	0
METRNL	0.00486697	-0.308585	0.663	0.469	1
MEFV	1.05973e-17	-0.309932	0.325	0.239	2.11947e-14
CENPE	2.70628e-19	-0.31005	0.53	0.377	5.41256e-16
RARRES1	2.6354e-63	-0.310603	0.452	0.26	5.27079e-60
REXO2	1.01697e-30	-0.312198	0.652	0.552	2.03394e-27
IL10	4.87906e-105	-0.313198	0.684	0.436	9.75813e-102
GPR183	1.02394e-72	-0.313938	0.785	0.489	2.04787e-69
KLF3	3.42149e-23	-0.314537	0.577	0.456	6.84297e-20
PEPD	0.00241893	-0.314925	0.633	0.413	1
IER2	1.34034e-36	-0.315218	0.557	0.538	2.68068e-33
EPS8	2.86917e-276	-0.31632	0.075	0.359	5.73835e-273
PLA2G7	6.61587e-07	-0.316914	0.483	0.41	0.00132317
FHL2	2.95669e-48	-0.317366	0.78	0.422	5.91339e-45
H2AFZ	3.2732e-13	-0.317798	0.786	0.676	6.54639e-10
ENSBTAG00000054525	3.69758e-261	-0.318701	0.151	0.345	7.39516e-258
IGFBP3	6.86686e-09	-0.31904	0.715	0.425	1.37337e-05
IL1R2	1.19885e-20	-0.31924	0.64	0.394	2.39771e-17
DNASE1L3	5.41143e-237	-0.319579	0.449	0.185	1.08229e-233
PPARG	0.335833	-0.320022	0.566	0.388	1
PLP2	1.70551e-22	-0.320074	0.682	0.539	3.41103e-19
CYP51A1	0.000701162	-0.320355	0.721	0.512	1
TNFRSF13B	7.92321e-44	-0.320494	0.538	0.342	1.58464e-40
APOE	0	-0.321847	0.676	0.158	0
FAM162A	4.44189e-280	-0.322906	0.323	0.46	8.88378e-277
SFTA2	6.55716e-23	-0.325037	0.465	0.346	1.31143e-19
NFE2L3	2.05164e-196	-0.326157	0.487	0.503	4.10328e-193
BREH1	5.35294e-131	-0.326554	0.327	0.398	1.07059e-127
PLBD1	0	-0.326605	0.199	0.357	0
NET1	3.56394e-59	-0.327075	0.459	0.387	7.12788e-56
TNFRSF4	2.05554e-259	-0.328112	0.758	0.303	4.11108e-256
MSMO1	6.5846e-256	-0.328915	0.349	0.443	1.31692e-252
SQLE	9.36451e-06	-0.331248	0.685	0.483	0.018729
ENSBTAG00000050373	2.9159e-12	-0.333082	0.331	0.261	5.83181e-09
ENSBTAG00000031834	1.02095e-288	-0.33575	0.218	0.365	2.04189e-285
TINAGL1	0	-0.338409	0.202	0.378	0
TIFAB	0.024545	-0.33979	0.257	0.301	1
BPI	7.86633e-81	-0.33983	0.514	0.335	1.57327e-77
DUT	1.80028e-06	-0.340482	0.658	0.526	0.00360055
CA9	3.1101e-184	-0.345011	0.285	0.292	6.2202e-181
ALDH2	3.98147e-40	-0.345677	0.494	0.406	7.96294e-37
PGC	1.12746e-26	-0.345879	0.408	0.305	2.25492e-23
LRRC25	6.66233e-51	-0.346054	0.497	0.285	1.33247e-47
GSN	1.0447e-225	-0.346601	0.306	0.491	2.0894e-222
TMCC3	0.000139978	-0.347594	0.682	0.447	0.279955
MYO6	9.15829e-49	-0.347748	0.241	0.359	1.83166e-45
EHF	0.129564	-0.348203	0.518	0.319	1
SMIM6	4.04257e-26	-0.348553	0.465	0.329	8.08513e-23
AKR1C4	8.84759e-05	-0.349005	0.197	0.313	0.176952
KCTD14	4.39756e-162	-0.349611	0.229	0.357	8.79512e-159
FAM174B	0.00015895	-0.349982	0.64	0.396	0.317899
NPEPPS	1.13893e-76	-0.350822	0.515	0.457	2.27787e-73
RASEF	0	-0.350927	0.119	0.293	0
TAX1BP3	8.03944e-241	-0.351194	0.359	0.445	1.60789e-237
MAFG	7.67535e-138	-0.351219	0.454	0.468	1.53507e-134
TNF	4.45499e-109	-0.354395	0.436	0.448	8.90998e-106
CCND1	5.66898e-85	-0.355908	0.282	0.399	1.1338e-81
SGK2	9.74413e-128	-0.360182	0.34	0.333	1.94883e-124
SELL	5.17287e-46	-0.360646	0.194	0.315	1.03457e-42
UBE2S	3.37086e-106	-0.361802	0.504	0.581	6.74173e-103
TMEM45B	5.14634e-246	-0.362413	0.116	0.43	1.02927e-242
PLLP	1.18922e-10	-0.363229	0.536	0.355	2.37844e-07
SHROOM3	1.95631e-252	-0.363515	0.199	0.32	3.91262e-249
MLPH	9.56808e-55	-0.363601	0.373	0.333	1.91362e-51
IFIT1	2.16377e-05	-0.363971	0.503	0.295	0.0432754
C5AR1	4.40655e-108	-0.365367	0.083	0.271	8.8131e-105
FILIP1L	0	-0.365528	0.17	0.389	0
KRTCAP3	7.88977e-93	-0.365587	0.354	0.395	1.57795e-89
ITGB4	1.78275e-71	-0.365642	0.275	0.405	3.56549e-68
F11R	5.32711e-288	-0.366855	0.119	0.359	1.06542e-284
STRBP	2.68699e-08	-0.367279	0.628	0.418	5.37397e-05
SMC2	6.95073e-44	-0.367369	0.553	0.451	1.39015e-40
TXNDC17	5.09777e-38	-0.369659	0.675	0.555	1.01955e-34
ASGR2	8.70038e-34	-0.370662	0.567	0.392	1.74008e-30
RAB25	2.99008e-28	-0.370995	0.423	0.372	5.98016e-25
KLF6	1.9075e-23	-0.371878	0.821	0.776	3.815e-20
TSPAN15	5.93659e-203	-0.372272	0.152	0.374	1.18732e-199
MAFF	4.38202e-301	-0.375121	0.208	0.378	8.76404e-298
PKIB	3.06125e-26	-0.375264	0.595	0.466	6.12249e-23
PECAM1	0.167802	-0.37731	0.562	0.379	1
SOX4	3.1354e-156	-0.377419	0.25	0.325	6.27079e-153
BOLA3	2.75586e-204	-0.378764	0.441	0.514	5.51172e-201
ERRFI1	8.13713e-166	-0.383054	0.349	0.386	1.62743e-162
IL7R	8.32301e-198	-0.383313	0.843	0.462	1.6646e-194
KDELR3	1.25693e-221	-0.383816	0.42	0.466	2.51385e-218
TOP2A	7.90062e-25	-0.384117	0.676	0.406	1.58012e-21
C3	0.849186	-0.384274	0.69	0.449	1
EVPL	1.95985e-122	-0.38524	0.159	0.301	3.91969e-119
TNFRSF21	0	-0.385517	0.092	0.409	0
CAPN2	3.60957e-161	-0.387692	0.41	0.441	7.21914e-158
TMEM54	0.0452309	-0.3894	0.623	0.428	1
PERP	4.28864e-205	-0.390097	0.346	0.391	8.57728e-202
ADAM10	1.39727e-62	-0.390276	0.61	0.544	2.79453e-59
TSTD1	2.55414e-264	-0.393895	0.29	0.399	5.10828e-261
PRXL2A	5.48528e-28	-0.399512	0.551	0.403	1.09706e-24
SERPINH1	6.08411e-18	-0.400495	0.799	0.465	1.21682e-14
TNFSF15	1.01801e-123	-0.400849	0.163	0.316	2.03602e-120
VCL	0.634861	-0.401286	0.677	0.434	1
CGN	1.35006e-97	-0.401652	0.32	0.347	2.70011e-94
ENSBTAG00000026400	1.26822e-100	-0.402109	0.236	0.401	2.53645e-97
CFP	1.70687e-05	-0.402403	0.179	0.267	0.0341374
RGS10	1.46635e-302	-0.403348	0.315	0.46	2.93269e-299
DRAM1	1.73781e-59	-0.403663	0.454	0.501	3.47563e-56
APP	5.05216e-259	-0.407196	0.278	0.407	1.01043e-255
S100A13	0.0889118	-0.407384	0.797	0.488	1
TJP3	2.19631e-93	-0.408202	0.368	0.384	4.39262e-90
TGM2	6.89283e-54	-0.408224	0.533	0.457	1.37857e-50
FGL2	4.21419e-44	-0.408495	0.43	0.47	8.42838e-41
GLUL	1.27191e-49	-0.408637	0.5	0.415	2.54383e-46
TPM1	1.37595e-120	-0.409057	0.384	0.408	2.7519e-117
IGSF5	1.53642e-09	-0.409374	0.567	0.305	3.07283e-06
CSF1R	1.07557e-33	-0.410549	0.454	0.421	2.15114e-30
GPNMB	6.05441e-141	-0.411992	0.681	0.399	1.21088e-137
BCAS1	1.26127e-52	-0.412087	0.437	0.348	2.52255e-49
B4GALT1	4.67365e-143	-0.412172	0.509	0.508	9.34729e-140
HBEGF	1.09307e-129	-0.413715	0.365	0.426	2.18614e-126
RFLNA	0.046136	-0.414133	0.611	0.407	1
ARHGAP21	1.64388e-179	-0.414978	0.242	0.338	3.28777e-176
PLPP2	1.77479e-17	-0.415366	0.553	0.39	3.54958e-14
ANXA1	9.41254e-20	-0.415413	0.842	0.801	1.88251e-16
PRR15L	9.17032e-83	-0.416408	0.367	0.408	1.83406e-79
SDS	3.7626e-89	-0.416932	0.301	0.399	7.5252e-86
HSPD1	9.08824e-96	-0.417057	0.646	0.662	1.81765e-92
C3H1orf54	7.05068e-74	-0.41997	0.806	0.509	1.41014e-70
PIM3	5.4127e-46	-0.423179	0.64	0.596	1.08254e-42
PCLAF	0.048441	-0.423296	0.625	0.417	1
JUP	2.42166e-40	-0.424438	0.454	0.395	4.84331e-37
CTSD	1.44705e-100	-0.424503	0.376	0.373	2.89409e-97
NAAA	2.00287e-282	-0.425084	0.245	0.365	4.00574e-279
UQCRQ	3.24795e-99	-0.428219	0.635	0.653	6.49589e-96
CTLA4	0	-0.42964	0.831	0.363	0
ITGA6	4.33734e-16	-0.430384	0.572	0.4	8.67468e-13
EHD4	3.87672e-300	-0.431685	0.236	0.396	7.75345e-297
TAGAP	1.15517e-74	-0.435804	0.432	0.521	2.31033e-71
STMN1	3.38984e-68	-0.436251	0.729	0.405	6.77968e-65
IFIT3	1.09644e-200	-0.437414	0.301	0.389	2.19288e-197
DNASE2	2.80833e-33	-0.438203	0.707	0.411	5.61667e-30
CEACAM1	0	-0.438274	0.268	0.483	0
FOSB	6.19378e-197	-0.438427	0.324	0.514	1.23876e-193
ENSBTAG00000047265	2.93471e-266	-0.440391	0.365	0.551	5.86942e-263
THBS1	4.88188e-45	-0.441006	0.32	0.392	9.76375e-42
EPHA2	0	-0.441167	0.015	0.381	0
NR1H3	0.0219857	-0.441678	0.617	0.432	1
CXCR4	8.88581e-07	-0.44204	0.681	0.66	0.00177716
RAB11FIP1	1.53121e-234	-0.44298	0.372	0.437	3.06242e-231
CXCL10	1.93658e-246	-0.445824	0.135	0.429	3.87316e-243
CKAP4	7.41139e-132	-0.448808	0.508	0.484	1.48228e-128
TKT	4.32846e-87	-0.450874	0.627	0.586	8.65693e-84
CTSB	1.22584e-27	-0.451041	0.525	0.441	2.45168e-24
IL17RC	0	-0.452846	0.305	0.438	0
CTTN	3.38655e-117	-0.455069	0.514	0.466	6.7731e-114
CLEC4E	1.07395e-66	-0.45636	0.575	0.341	2.1479e-63
LGALS1	5.96215e-16	-0.456443	0.76	0.532	1.19243e-12
MCRIP2	2.8353e-115	-0.456658	0.516	0.492	5.6706e-112
CYC1	1.37084e-106	-0.45714	0.62	0.651	2.74168e-103
CAPN5	3.88889e-253	-0.458048	0.242	0.343	7.77778e-250
FCGR3A	2.01035e-229	-0.460782	0.847	0.518	4.02071e-226
SERINC2	1.11493e-15	-0.46169	0.561	0.424	2.22985e-12
SERPINE1	0.000214013	-0.463582	0.253	0.279	0.428026
S100A10	6.24982e-17	-0.463623	0.904	0.757	1.24996e-13
MACC1	5.5468e-166	-0.463892	0.225	0.344	1.10936e-162
MX1	1.32511e-78	-0.464023	0.53	0.471	2.65022e-75
RNF144B	1.77819e-123	-0.464352	0.523	0.476	3.55638e-120
JUN	1.05235e-62	-0.464804	0.967	0.898	2.10469e-59
SLC40A1	3.83352e-226	-0.466527	0.58	0.256	7.66705e-223
TCIRG1	0.0799577	-0.467335	0.656	0.487	1
SYTL2	1.58174e-07	-0.469381	0.713	0.469	0.000316349
PLSCR2	7.01519e-65	-0.476308	0.627	0.5	1.40304e-61
IDH1	0	-0.479787	0.365	0.512	0
MGST2	0.124485	-0.480239	0.777	0.455	1
LGR4	5.15088e-25	-0.480246	0.556	0.403	1.03018e-21
NFKBIZ	2.62381e-79	-0.482074	0.694	0.72	5.24761e-76
STARD10	8.24522e-104	-0.483266	0.346	0.375	1.64904e-100
SLC25A5	1.50349e-172	-0.485396	0.517	0.63	3.00698e-169
AK2	1.34837e-100	-0.486757	0.563	0.522	2.69674e-97
OSM	8.04635e-256	-0.488215	0.197	0.336	1.60927e-252
TNFRSF12A	0.859547	-0.490442	0.669	0.414	1
NLRP3	1.10538e-89	-0.491309	0.686	0.425	2.21077e-86
PLTP	8.7124e-45	-0.491995	0.67	0.437	1.74248e-41
SPATS2	1.61694e-11	-0.495833	0.625	0.432	3.23388e-08
CTNNA1	0.00168823	-0.49891	0.629	0.449	1
TFPI2	1.47327e-06	-0.501274	0.475	0.392	0.00294655
PDZK1IP1	6.81282e-14	-0.502051	0.746	0.446	1.36256e-10
ISG20	1.82687e-46	-0.502226	0.882	0.653	3.65374e-43
CD55	0	-0.507071	0.168	0.457	0
CCL2	2.0188e-125	-0.509363	0.633	0.338	4.03759e-122
FCER1G	0.00222056	-0.510249	0.639	0.501	1
ITGB6	0	-0.511844	0.214	0.405	0
RAP2B	1.48835e-206	-0.512896	0.448	0.56	2.9767e-203
CYCS	2.29834e-125	-0.513225	0.604	0.643	4.59668e-122
TUBB4B	5.95487e-80	-0.515615	0.632	0.616	1.19097e-76
TIMP2	7.50537e-13	-0.515927	0.324	0.365	1.50107e-09
NDRG1	0	-0.517034	0.199	0.411	0
LAMP1	9.36121e-174	-0.518558	0.313	0.424	1.87224e-170
F3	0.376005	-0.519121	0.744	0.471	1
DSP	2.35765e-57	-0.519248	0.3	0.362	4.71531e-54
NOSTRIN	2.20197e-234	-0.520678	0.229	0.424	4.40393e-231
PLGRKT	2.7302e-216	-0.523019	0.494	0.581	5.46039e-213
MAL2	5.94966e-36	-0.52323	0.568	0.419	1.18993e-32
GSTA2	5.02897e-53	-0.52521	0.521	0.473	1.00579e-49
ADAM28	5.93543e-48	-0.5253	0.341	0.386	1.18709e-44
CSTB	4.24024e-116	-0.525539	0.512	0.567	8.48047e-113
BCL2L14	2.86171e-251	-0.525747	0.326	0.421	5.72343e-248
ENSBTAG00000004714	2.28139e-49	-0.525808	0.446	0.283	4.56278e-46
AFDN	0	-0.527205	0.22	0.378	0
UBE2C	8.78337e-95	-0.532782	0.473	0.419	1.75667e-91
GAMT	0	-0.532891	0.281	0.472	0
CDKN1A	3.23096e-08	-0.534853	0.881	0.676	6.46193e-05
MID1IP1	1.37867e-14	-0.539308	0.64	0.472	2.75734e-11
ATP6AP1	2.13602e-132	-0.539597	0.498	0.509	4.27204e-129
IQGAP2	4.67622e-107	-0.54154	0.535	0.538	9.35243e-104
ENSBTAG00000009656	4.86828e-48	-0.546275	0.627	0.553	9.73655e-45
DUSP6	2.30006e-18	-0.547292	0.757	0.558	4.60012e-15
FAM234A	1.04933e-20	-0.547626	0.522	0.377	2.09866e-17
STX19	5.35385e-61	-0.549837	0.536	0.434	1.07077e-57
SMAGP	7.80946e-07	-0.551378	0.664	0.446	0.00156189
TLR2	6.59948e-57	-0.551751	0.163	0.378	1.3199e-53
GCNT3	0	-0.551851	0.244	0.44	0
CD99	0.440747	-0.552875	0.755	0.519	1
CENPF	0.0126869	-0.554497	0.607	0.409	1
AGPAT2	5.5984e-124	-0.55757	0.487	0.452	1.11968e-120
HTRA1	1.9201e-20	-0.5587	0.807	0.499	3.8402e-17
FDPS	8.77962e-92	-0.560152	0.592	0.53	1.75592e-88
BZW2	7.36334e-99	-0.560199	0.543	0.508	1.47267e-95
IFIT2	5.15631e-56	-0.561189	0.513	0.44	1.03126e-52
RETN	1.11763e-114	-0.565485	0.237	0.439	2.23525e-111
CST6	9.70476e-10	-0.572723	0.709	0.48	1.94095e-06
PRSS23	0.195751	-0.576064	0.698	0.46	1
SIRPA	0.000333413	-0.577583	0.567	0.463	0.666827
BAIAP2L1	1.76257e-23	-0.577606	0.478	0.411	3.52513e-20
LIPA	8.46717e-05	-0.581397	0.568	0.365	0.169343
RIOK3	3.10592e-223	-0.582403	0.364	0.537	6.21183e-220
CLEC4A	4.35712e-19	-0.582848	0.643	0.427	8.71425e-16
ANXA4	1.49722e-15	-0.586462	0.678	0.473	2.99444e-12
MGST1	1.34183e-167	-0.587497	0.538	0.571	2.68366e-164
ARHGAP5	1.4931e-05	-0.590517	0.684	0.479	0.0298621
PDLIM1	5.71687e-100	-0.592479	0.418	0.398	1.14337e-96
CLTB	5.38172e-66	-0.592868	0.626	0.582	1.07634e-62
LAMB3	6.74688e-128	-0.596131	0.399	0.431	1.34938e-124
BCL2L15	2.34497e-69	-0.596963	0.589	0.551	4.68994e-66
CD83	2.51513e-42	-0.599168	0.493	0.461	5.03026e-39
AHSG	7.37379e-35	-0.604436	0.534	0.458	1.47476e-31
CSF1	2.66619e-30	-0.606711	0.765	0.479	5.33237e-27
SQOR	7.0389e-31	-0.60926	0.649	0.512	1.40778e-27
SH3BGRL	0.181576	-0.609323	0.437	0.367	1
CELA1	4.58524e-256	-0.611112	0.178	0.301	9.17047e-253
EXPH5	0	-0.612289	0.059	0.373	0
ELF3	1.84872e-252	-0.61267	0.298	0.379	3.69744e-249
CA2	1.57235e-206	-0.61503	0.387	0.487	3.14471e-203
BOLA-DMB	1.77756e-231	-0.615149	0.409	0.514	3.55511e-228
TNS4	0.986962	-0.616238	0.735	0.486	1
SYNE2	2.94584e-17	-0.617281	0.58	0.431	5.89169e-14
ETHE1	3.62568e-114	-0.617392	0.528	0.54	7.25136e-111
TAGLN2	1.67654e-46	-0.621944	0.762	0.696	3.35308e-43
CDH1	0	-0.622059	0.131	0.438	0
SLC44A4	6.59041e-32	-0.622311	0.565	0.432	1.31808e-28
ETS2	7.76583e-124	-0.622669	0.44	0.48	1.55317e-120
IRF1	3.89069e-67	-0.624419	0.782	0.73	7.78139e-64
CLEC6A	1.73141e-47	-0.624754	0.297	0.404	3.46282e-44
PLK2	0	-0.627069	0.305	0.48	0
SDC4	2.06087e-30	-0.629007	0.707	0.549	4.12173e-27
TCF7L2	0	-0.629178	0.268	0.486	0
CFI	1.82331e-198	-0.630533	0.436	0.449	3.64662e-195
NPC2	4.83505e-67	-0.631378	0.679	0.591	9.67011e-64
TXNIP	1.37687e-176	-0.63142	0.45	0.568	2.75373e-173
GPRC5A	7.01111e-62	-0.631446	0.513	0.427	1.40222e-58
NFE2L2	1.00771e-89	-0.632577	0.607	0.546	2.01541e-86
UPP1	0	-0.634715	0.18	0.294	0
ATP5MC1	3.80825e-123	-0.635174	0.671	0.685	7.61649e-120
FKBP11	3.61302e-37	-0.635644	0.807	0.694	7.22603e-34
ELOVL6	1.60975e-111	-0.638133	0.573	0.498	3.2195e-108
NFAM1	4.30448e-170	-0.6406	0.129	0.394	8.60896e-167
PLA2G2A	0	-0.647952	0.156	0.273	0
PLAC8B	4.45291e-212	-0.654296	0.5	0.629	8.90581e-209
PLAUR	5.4824e-75	-0.654845	0.634	0.519	1.09648e-71
PYCARD	1.08424e-43	-0.657188	0.779	0.474	2.16847e-40
CSF3R	5.96603e-23	-0.658974	0.255	0.235	1.19321e-19
SPP1	1.73989e-09	-0.658998	0.427	0.319	3.47978e-06
ANKRD1	1.55331e-12	-0.659079	0.62	0.436	3.10662e-09
LMNA	3.55269e-82	-0.65946	0.583	0.492	7.10538e-79
ENSBTAG00000048135	6.18107e-108	-0.660183	0.559	0.356	1.23621e-104
RAB32	9.51585e-134	-0.660406	0.574	0.561	1.90317e-130
TUBA1B	8.49444e-75	-0.662674	0.781	0.762	1.69889e-71
CXCL9	1.64134e-56	-0.664074	0.761	0.45	3.28269e-53
CFB	4.07636e-265	-0.669547	0.444	0.51	8.15272e-262
ENSBTAG00000005261	7.95849e-305	-0.670569	0.219	0.328	1.5917e-301
ZFP36	7.55308e-180	-0.671911	0.42	0.597	1.51062e-176
VNN2	1.54132e-18	-0.675566	0.677	0.508	3.08263e-15
S100A16	5.46635e-05	-0.676537	0.78	0.492	0.109327
CD14	3.48797e-19	-0.677697	0.541	0.51	6.97593e-16
PSMB5	0	-0.679397	0.352	0.545	0
SPTBN1	7.71844e-206	-0.682434	0.442	0.508	1.54369e-202
PRDX5	2.19168e-159	-0.685233	0.643	0.717	4.38336e-156
ENSBTAG00000048049	1.84074e-244	-0.686921	0.683	0.351	3.68147e-241
CTSL	3.71704e-07	-0.688039	0.731	0.535	0.000743407
BATF3	5.33939e-05	-0.690592	0.691	0.502	0.106788
CREG1	8.126e-83	-0.690623	0.79	0.408	1.6252e-79
CD68	0.00029976	-0.692421	0.561	0.407	0.59952
ENSBTAG00000009359	5.71618e-47	-0.698123	0.616	0.537	1.14324e-43
MX2	3.07647e-103	-0.698881	0.595	0.552	6.15293e-100
ATP1B1	3.95363e-66	-0.704393	0.513	0.461	7.90725e-63
APLP2	1.25304e-220	-0.707521	0.416	0.475	2.50608e-217
CHI3L1	0	-0.708267	0.124	0.502	0
ENSBTAG00000050398	7.24033e-38	-0.717851	0.322	0.365	1.44807e-34
OAS1Y	4.87936e-27	-0.722498	0.641	0.471	9.75873e-24
FMN1	6.30288e-16	-0.723522	0.425	0.374	1.26058e-12
NCF1	2.98205e-28	-0.727932	0.681	0.447	5.96411e-25
P4HB	1.43525e-67	-0.728229	0.83	0.689	2.8705e-64
TPM4	2.87587e-53	-0.728383	0.818	0.655	5.75174e-50
RGCC	2.87299e-09	-0.731169	0.829	0.6	5.74598e-06
CXADR	0	-0.732297	0.169	0.42	0
HMGA1	5.86855e-198	-0.732588	0.544	0.582	1.17371e-194
KLF5	3.72075e-26	-0.73283	0.635	0.469	7.4415e-23
AREG	0.0773414	-0.734634	0.682	0.442	1
LMO7	1.29934e-99	-0.735755	0.43	0.446	2.59868e-96
ACP5	1.55945e-39	-0.737305	0.604	0.518	3.11889e-36
BLVRB	1.89156e-63	-0.73772	0.758	0.604	3.78311e-60
CD2AP	7.64639e-51	-0.737788	0.616	0.478	1.52928e-47
RARRES2	2.36813e-22	-0.738232	0.664	0.411	4.73627e-19
ITPKC	0.000778157	-0.739922	0.674	0.423	1
SEC11C	6.29412e-230	-0.744241	0.538	0.664	1.25882e-226
SPTSSB	2.20711e-21	-0.75048	0.625	0.439	4.41421e-18
CCL8	3.31307e-92	-0.754882	0.697	0.429	6.62614e-89
IL4I1	5.07327e-38	-0.755849	0.555	0.486	1.01465e-34
FLNB	1.70599e-93	-0.762495	0.586	0.505	3.41199e-90
TXN	6.08674e-242	-0.770286	0.879	0.87	1.21735e-238
NUPR1	1.52791e-80	-0.779909	0.824	0.726	3.05582e-77
PRR13	2.57175e-09	-0.783928	0.83	0.624	5.1435e-06
GRN	4.85153e-10	-0.784606	0.693	0.505	9.70306e-07
LIMA1	3.28789e-35	-0.788783	0.681	0.506	6.57578e-32
ENSBTAG00000051082	0	-0.789828	0.114	0.415	0
PLA2G16	0	-0.792056	0.302	0.476	0
RNASE4	7.86058e-92	-0.792256	0.47	0.431	1.57212e-88
CTSH	1.85872e-23	-0.793555	0.803	0.57	3.71744e-20
LGALS4	1.86952e-69	-0.794076	0.493	0.42	3.73903e-66
PLS1	2.41986e-16	-0.797295	0.675	0.5	4.83972e-13
TSC22D1	3.74897e-111	-0.806025	0.528	0.487	7.49794e-108
HEBP2	2.79824e-09	-0.806831	0.65	0.44	5.59648e-06
TSPO	1.36227e-163	-0.808707	0.686	0.723	2.72453e-160
SGK1	2.2076e-27	-0.815486	0.802	0.61	4.41519e-24
HMOX1	2.49694e-49	-0.816592	0.762	0.49	4.99388e-46
VSIG1	4.59584e-127	-0.819251	0.461	0.431	9.19167e-124
SH3BGRL2	4.39532e-218	-0.819753	0.444	0.481	8.79065e-215
SNX10	2.29913e-08	-0.826444	0.702	0.525	4.59826e-05
CXCL16	1.54471e-163	-0.835126	0.596	0.568	3.08941e-160
ALDH1A1	1.27381e-94	-0.841287	0.556	0.486	2.54763e-91
ASRGL1	5.71508e-26	-0.843751	0.834	0.562	1.14302e-22
TRIB1	8.45115e-37	-0.847009	0.824	0.652	1.69023e-33
C18H19orf33	5.53159e-08	-0.848059	0.684	0.464	0.000110632
SCPEP1	0	-0.857481	0.341	0.533	0
PSAP	3.44308e-43	-0.858284	0.743	0.651	6.88617e-40
CTSC	2.32453e-69	-0.858963	0.683	0.593	4.64906e-66
FABP5	1.24261e-112	-0.866662	0.635	0.657	2.48523e-109
KNG1	3.9771e-11	-0.870517	0.821	0.501	7.9542e-08
RCAN1	1.38742e-263	-0.875749	0.401	0.47	2.77484e-260
EGR1	3.08505e-167	-0.876149	0.507	0.616	6.1701e-164
VIM	1.53918e-33	-0.886266	0.738	0.415	3.07837e-30
CYBB	2.70015e-23	-0.890056	0.562	0.398	5.4003e-20
IDO1	4.00334e-44	-0.904684	0.732	0.559	8.00668e-41
HS3ST1	0.859505	-0.907615	0.835	0.544	1
MGST3	1.4848e-218	-0.908656	0.68	0.726	2.96959e-215
SPATS2L	3.27163e-09	-0.909187	0.746	0.53	6.54325e-06
SPINT2	7.34609e-89	-0.920097	0.582	0.52	1.46922e-85
ICAM1	4.14817e-116	-0.928757	0.669	0.619	8.29635e-113
ID3	3.94635e-162	-0.930796	0.417	0.431	7.8927e-159
VSIG2	6.01849e-16	-0.937769	0.632	0.455	1.2037e-12
PLAU	2.00156e-38	-0.940884	0.753	0.565	4.00312e-35
S100A14	3.2926e-20	-0.941454	0.837	0.474	6.58521e-17
CAPN8	2.37733e-176	-0.941468	0.351	0.402	4.75466e-173
CIST1	1.30704e-17	-0.947457	0.687	0.485	2.61409e-14
ENSBTAG00000022395	1.58009e-284	-0.957793	0.222	0.523	3.16018e-281
LAP3	0	-0.96212	0.544	0.669	0
EPCAM	2.36821e-278	-0.973425	0.409	0.48	4.73643e-275
KRT7	0.109661	-0.980627	0.815	0.514	1
ANXA2	1.89944e-74	-0.981075	0.884	0.704	3.79888e-71
MAL	0.000229074	-0.983321	0.774	0.472	0.458148
SELENOP	0.000356222	-0.98363	0.726	0.451	0.712444
CLU	3.24001e-32	-0.984288	0.754	0.539	6.48003e-29
HERPUD1	0	-0.992953	0.818	0.862	0
HES1	1.61038e-41	-0.996473	0.779	0.565	3.22075e-38
ANXA10	3.85705e-247	-0.997163	0.355	0.436	7.7141e-244
LGMN	0.392807	-0.998377	0.838	0.566	1
ANG2	0	-1.00549	0.052	0.318	0
ANXA3	3.79256e-269	-1.00927	0.623	0.666	7.58512e-266
GPR84	0.000785556	-1.00976	0.608	0.509	1
SAMD9	0.203355	-1.02634	0.919	0.781	1
PHLDA1	2.84657e-41	-1.0291	0.705	0.521	5.69315e-38
FABP3	1.47913e-67	-1.05038	0.687	0.546	2.95826e-64
FTL	3.63656e-108	-1.05119	0.746	0.679	7.27312e-105
VPREB3	3.73218e-75	-1.05192	0.7	0.505	7.46437e-72
CXCL2	4.03624e-12	-1.05255	0.758	0.526	8.07247e-09
IFI30	3.53924e-93	-1.0593	0.627	0.573	7.07849e-90
CKMT1A	1.02445e-230	-1.06132	0.422	0.466	2.0489e-227
TXNDC5	3.35104e-57	-1.0661	0.753	0.585	6.70208e-54
BASP1	0	-1.07286	0.242	0.465	0
DERL3	1.04024e-15	-1.07579	0.737	0.492	2.08049e-12
FTL	2.23207e-73	-1.08231	0.826	0.712	4.46414e-70
MUC1	0.00445639	-1.08974	0.807	0.479	1
FABP7	7.33599e-55	-1.09189	0.545	0.502	1.4672e-51
AIF1	0.0105219	-1.10743	0.793	0.566	1
ATF3	0	-1.11907	0.425	0.646	0
ENSBTAG00000050723	0	-1.12417	0.808	0.45	0
AHNAK	0	-1.133	0.377	0.543	0
ENSBTAG00000015260	1.14476e-08	-1.13685	0.849	0.538	2.28953e-05
5-8S-rRNA.3	1.7412e-36	-1.15553	0.555	0.561	3.48241e-33
ALAS1	1.215e-274	-1.15666	0.539	0.598	2.43e-271
GADD45A	6.23819e-188	-1.17011	0.594	0.648	1.24764e-184
TFF1	5.78821e-17	-1.17686	0.843	0.542	1.15764e-13
IL1A	1.31473e-87	-1.17692	0.84	0.659	2.62945e-84
NFKBIA	7.32311e-50	-1.1796	0.954	0.887	1.46462e-46
ENSBTAG00000001219	0	-1.18028	0.82	0.393	0
MS4A8	1.05622e-43	-1.18465	0.845	0.643	2.11244e-40
BRI3	3.47652e-272	-1.18474	0.734	0.746	6.95305e-269
C1QB	2.73327e-130	-1.18888	0.828	0.526	5.46655e-127
FOS	3.42246e-261	-1.19312	0.886	0.803	6.84492e-258
CCL20	7.50993e-33	-1.19568	0.865	0.597	1.50199e-29
KLF4	1.09904e-208	-1.21102	0.464	0.5	2.19809e-205
BOLA-DRB3	8.50396e-09	-1.2359	0.784	0.711	1.70079e-05
MARCKSL1	9.92277e-307	-1.23995	0.453	0.549	1.98455e-303
7SK.49	2.44219e-41	-1.24623	0.425	0.323	4.88438e-38
TCIM	7.60777e-156	-1.25977	0.575	0.538	1.52155e-152
CLDN18	3.90472e-126	-1.27323	0.571	0.514	7.80944e-123
ENSBTAG00000010155	4.85896e-88	-1.27951	0.76	0.427	9.71792e-85
CLDN4	4.89569e-28	-1.29906	0.71	0.518	9.79137e-25
ENSBTAG00000037605	2.63407e-69	-1.30483	0.793	0.665	5.26813e-66
S100A5	0.00508277	-1.31935	0.843	0.544	1
CD74	8.18475e-182	-1.32771	0.612	0.678	1.63695e-178
CST3	1.07349e-70	-1.33217	0.616	0.691	2.14697e-67
HSPB1	5.3629e-194	-1.33722	0.679	0.652	1.07258e-190
IL1B	5.16933e-45	-1.3379	0.763	0.507	1.03387e-41
DSTN	4.34932e-92	-1.35659	0.718	0.598	8.69864e-89
ID1	0.749938	-1.35926	0.854	0.576	1
TNFAIP6	0.000244808	-1.35947	0.601	0.486	0.489617
CTSZ	3.08014e-32	-1.36629	0.766	0.642	6.16027e-29
ENSBTAG00000049386	2.94603e-48	-1.36843	0.639	0.502	5.89205e-45
TFF2	0.423915	-1.38426	0.848	0.574	1
BLA-DQB	0.0101608	-1.4	0.869	0.689	1
MZB1	4.58984e-144	-1.42822	0.844	0.554	9.17967e-141
PIGR	5.03663e-223	-1.43555	0.419	0.471	1.00733e-219
IL1RN	0.0106517	-1.44844	0.696	0.474	1
CD24	0	-1.4728	0.377	0.551	0
CKB	2.57913e-298	-1.48546	0.515	0.625	5.15826e-295
CEBPD	0	-1.51774	0.433	0.686	0
CYSTM1	8.26948e-268	-1.54564	0.746	0.77	1.6539e-264
MARCKS	0	-1.54682	0.644	0.669	0
DUSP1	0	-1.56294	0.828	0.826	0
CLCA1	5.76787e-25	-1.57129	0.79	0.577	1.15357e-21
LGALS3	3.17425e-127	-1.57263	0.802	0.685	6.34851e-124
CFD	2.7715e-71	-1.59502	0.844	0.645	5.543e-68
CXCL17	2.78707e-19	-1.63705	0.789	0.564	5.57414e-16
CTSS	2.18717e-22	-1.6461	0.811	0.668	4.37434e-19
M-SAA3.2	4.07927e-84	-1.64795	0.851	0.65	8.15854e-81
ISG12(B)	0	-1.65606	0.29	0.463	0
FTH1	1.23924e-132	-1.65792	0.996	0.995	2.47848e-129
CD9	1.47456e-80	-1.67382	0.834	0.65	2.94911e-77
WFDC2	4.86319e-10	-1.68357	0.869	0.621	9.72638e-07
PLEK	0	-1.72053	0.3	0.558	0
BOLA-DRA	1.44856e-81	-1.72562	0.76	0.724	2.89711e-78
TFF3	4.76737e-25	-1.73403	0.822	0.597	9.53475e-22
TYROBP	0.838713	-1.74059	0.782	0.636	1
IER3	0	-1.74539	0.64	0.729	0
TSPAN1	7.93219e-92	-1.75742	0.648	0.566	1.58644e-88
C1QA	1.60132e-38	-1.75745	0.823	0.551	3.20264e-35
PTX3	1.31591e-84	-1.7695	0.802	0.483	2.63182e-81
PLAC8	1.52562e-115	-1.79912	0.876	0.712	3.05125e-112
C1QC	1.16716e-36	-1.79943	0.848	0.56	2.33431e-33
GHRL	2.00516e-101	-1.89172	0.639	0.313	4.01032e-98
S100A4	1.46837e-101	-1.92511	0.887	0.71	2.93674e-98
ENSBTAG00000048980	4.5223e-96	-1.93704	0.73	0.361	9.0446e-93
CXCL3	3.0513e-92	-1.93746	0.869	0.719	6.1026e-89
LYZ1.1	1.03095e-75	-1.95131	0.769	0.653	2.0619e-72
KRT8	1.82252e-78	-1.97234	0.806	0.639	3.64504e-75
S100A2	1.53654e-155	-1.98181	0.966	0.926	3.07308e-152
ISG15	3.82568e-10	-1.99595	0.779	0.528	7.65135e-07
LYZ2	1.11189e-101	-2.00052	0.941	0.865	2.22377e-98
KRT19	5.28896e-89	-2.0024	0.882	0.701	1.05779e-85
KRT18	6.33157e-84	-2.03715	0.886	0.699	1.26631e-80
LYZ	0.304688	-2.08033	0.858	0.643	1
SOD2	2.24078e-211	-2.0829	0.838	0.745	4.48156e-208
SAA2	1.24751e-24	-2.08427	0.864	0.683	2.49502e-21
GKN1	8.91837e-117	-2.08991	0.891	0.891	1.78367e-113
ENSBTAG00000047700	1.5019e-13	-2.14446	0.991	0.989	3.0038e-10
PGA5	1.86787e-148	-2.17035	0.921	0.825	3.73573e-145
AGR2	8.98036e-95	-2.18328	0.938	0.85	1.79607e-91
CXCL8	9.16984e-226	-2.2942	0.871	0.761	1.83397e-222
GKN2	3.87114e-147	-2.30612	0.852	0.74	7.74229e-144
GRO1	4.92436e-133	-2.34802	0.875	0.738	9.84872e-130
S100A12	0.360048	-2.39355	0.708	0.534	1
ENSBTAG00000003408	0	-2.42841	0.855	0.503	0
ENSBTAG00000055240	1.62013e-170	-2.5409	0.86	0.578	3.24025e-167
JCHAIN	0.00317886	-2.68302	0.946	0.894	1
S100A9	4.46694e-12	-2.79357	0.852	0.6	8.93387e-09
VPREB1	9.45623e-22	-2.84858	0.987	0.981	1.89125e-18
ENSBTAG00000047121	4.87609e-05	-2.94303	0.878	0.676	0.0975219
SAA3	9.95638e-217	-3.07841	0.948	0.922	1.99128e-213
S100A8	5.02022e-14	-3.23256	0.854	0.61	1.00404e-10

## Sheet: CD4 T cell 
Gene ID	p_val	avg_logFC	pct.1	pct.2	p_val_adj
LAG3	4.3804e-130	1.35127	0.603	0.405	8.76081e-127
CTLA4	6.80084e-180	1.34607	0.622	0.413	1.36017e-176
XCL2	1.98299e-189	1.21082	0.44	0.226	3.96598e-186
CD52	0	1.15652	0.911	0.37	0
TNFRSF4	0	1.10276	0.618	0.342	0
TNFRSF18	5.29452e-212	1.01677	0.729	0.497	1.0589e-208
CD69	1.45134e-294	0.98156	0.671	0.35	2.90267e-291
ENSBTAG00000034609	0	0.951005	0.71	0.332	0
ENSBTAG00000027204	0	0.927115	0.873	0.402	0
CXCR4	1.46298e-167	0.913997	0.758	0.649	2.92597e-164
IL22	2.44267e-82	0.90153	0.386	0.183	4.88534e-79
CD4	8.08374e-250	0.897398	0.586	0.312	1.61675e-246
PLAC8B	7.06002e-156	0.891085	0.708	0.592	1.412e-152
LTB	1.06494e-240	0.884681	0.541	0.229	2.12988e-237
ENSBTAG00000000432	2.50772e-145	0.875127	0.63	0.388	5.01543e-142
ICOS	1.27099e-295	0.848492	0.624	0.365	2.54197e-292
TRDC	1.45499e-219	0.847136	0.546	0.231	2.90998e-216
IL17A	1.61695e-78	0.824904	0.495	0.424	3.23391e-75
ENSBTAG00000037510	0	0.809232	0.718	0.303	0
RGS1	7.07081e-165	0.809122	0.762	0.572	1.41416e-161
CD3E	0	0.801887	0.876	0.33	0
ENSBTAG00000034366	6.14815e-159	0.774808	0.632	0.438	1.22963e-155
RHEX	1.65822e-195	0.773045	0.534	0.363	3.31644e-192
ENSBTAG00000000144	1.56236e-135	0.763269	0.501	0.265	3.12471e-132
IL2RA	0	0.716223	0.596	0.256	0
CRIP1	1.35991e-233	0.682382	0.81	0.556	2.71982e-230
ENSBTAG00000051845	2.1487e-188	0.681706	0.828	0.77	4.2974e-185
SH2D1A	6.52202e-259	0.600608	0.554	0.294	1.3044e-255
TNFRSF25	6.4485e-250	0.597768	0.593	0.372	1.2897e-246
IL7R	5.54879e-226	0.59659	0.683	0.501	1.10976e-222
TCF7	1.35392e-228	0.579315	0.447	0.175	2.70783e-225
GIMAP7.2	5.77901e-111	0.566468	0.558	0.301	1.1558e-107
CTSW	4.92696e-143	0.566078	0.492	0.26	9.85392e-140
LBH	0.0396506	0.533842	0.425	0.418	1
CITED4	3.30253e-07	0.533699	0.412	0.379	0.000660507
HOPX	6.52722e-73	0.519167	0.437	0.252	1.30544e-69
C3H1orf54	7.0981e-57	0.486891	0.625	0.548	1.41962e-53
ENSBTAG00000025398	1.22313e-76	0.470566	0.652	0.563	2.44625e-73
ENSBTAG00000054649	7.77872e-68	0.470354	0.495	0.297	1.55574e-64
METRNL	1.47149e-41	0.462635	0.573	0.49	2.94297e-38
BHLHE40	3.7572e-06	0.457063	0.616	0.658	0.00751439
ENSBTAG00000049823	8.10933e-107	0.441457	0.428	0.219	1.62187e-103
ENSBTAG00000050846	1.61825e-20	0.408489	0.592	0.609	3.2365e-17
GPR183	2.75013e-48	0.40463	0.592	0.53	5.50026e-45
EMP3	8.04996e-58	0.391614	0.612	0.574	1.60999e-54
TNFRSF9	1.43336e-34	0.387133	0.393	0.243	2.86673e-31
DTX1	7.54565e-232	0.358074	0.52	0.284	1.50913e-228
CD40LG	2.66697e-206	0.352007	0.483	0.206	5.33394e-203
JUNB	1.74936e-39	0.347525	0.808	0.812	3.49873e-36
IKZF2	3.81504e-16	0.334559	0.296	0.194	7.63009e-13
DUSP2	1.01784e-89	0.309964	0.699	0.562	2.03568e-86
SRGN	2.16305e-135	0.292534	0.947	0.795	4.32611e-132
MYC	0.00617194	0.259606	0.446	0.483	1
CCND2	1.22399e-12	0.255053	0.354	0.285	2.44798e-09
BRCA2	5.79096e-35	-0.250288	0.318	0.42	1.15819e-31
XDH	0.00167301	-0.251995	0.341	0.373	1
MANSC1	4.90415e-85	-0.25209	0.247	0.423	9.80829e-82
MGST2	1.55114e-65	-0.252707	0.377	0.529	3.10228e-62
CYP51A1	3.22027e-117	-0.253597	0.349	0.578	6.44054e-114
ZBTB7C	2.3043e-210	-0.254474	0.102	0.362	4.6086e-207
EIF4EBP1	9.54752e-94	-0.25499	0.452	0.598	1.9095e-90
SELENOM	1.33362e-25	-0.255104	0.327	0.416	2.66724e-22
FERMT1	8.81853e-131	-0.255984	0.016	0.314	1.76371e-127
CTSB	0.0169924	-0.257134	0.416	0.461	1
FOXA1	1.17061e-60	-0.257371	0.278	0.391	2.34121e-57
STRBP	3.37255e-72	-0.257432	0.299	0.477	6.74509e-69
KIF21A	6.30591e-76	-0.258139	0.169	0.333	1.26118e-72
CDH17	5.79673e-155	-0.25975	0.144	0.409	1.15935e-151
CLEC3B	1.24919e-71	-0.260499	0.206	0.371	2.49838e-68
RAB27A	2.20682e-08	-0.261335	0.446	0.475	4.41363e-05
GCLM	5.4706e-135	-0.261692	0.274	0.502	1.09412e-131
LSR	1.84719e-46	-0.262452	0.224	0.391	3.69437e-43
ZNFX1	1.62141e-28	-0.262797	0.306	0.423	3.24281e-25
SLC20A1	9.48604e-63	-0.264205	0.211	0.417	1.89721e-59
ADAM10	3.14489e-43	-0.265374	0.448	0.572	6.28978e-40
ENSBTAG00000054525	0.00332668	-0.265863	0.277	0.318	1
ENSBTAG00000051030	0	-0.266185	0.054	0.466	0
ATP5F1A	2.12702e-62	-0.266473	0.473	0.661	4.25403e-59
MDH1	5.4611e-75	-0.267569	0.402	0.616	1.09222e-71
RAP2B	9.28623e-22	-0.267838	0.482	0.551	1.85725e-18
HDGF	1.2689e-112	-0.269206	0.361	0.579	2.5378e-109
FOXA2	2.36969e-31	-0.269399	0.166	0.3	4.73937e-28
NET1	1.21578e-29	-0.270379	0.297	0.415	2.43156e-26
MPZL2	8.19568e-39	-0.270549	0.181	0.308	1.63914e-35
MISP	5.04486e-90	-0.270556	0.206	0.372	1.00897e-86
RND3	4.07987e-102	-0.270964	0.165	0.381	8.15974e-99
COX7A2	2.88106e-40	-0.271047	0.747	0.828	5.76212e-37
EDN1	2.63536e-55	-0.272108	0.072	0.256	5.27073e-52
IGFBP3	4.75213e-36	-0.272429	0.408	0.483	9.50426e-33
FAM13A	4.91341e-112	-0.2737	0.116	0.363	9.82682e-109
BOLA-DMA	1.01972e-257	-0.273717	0.189	0.53	2.03945e-254
IL1R2	1.99612e-147	-0.274219	0.194	0.472	3.99223e-144
C2CD4B	6.17325e-114	-0.274515	0.03	0.285	1.23465e-110
TMPRSS2	0.893052	-0.276592	0.325	0.335	1
PTPRF	7.76284e-44	-0.278356	0.296	0.408	1.55257e-40
ASL	2.1484e-96	-0.280354	0.26	0.435	4.29679e-93
TAX1BP3	3.33253e-17	-0.281074	0.37	0.44	6.66507e-14
TGFBI	4.65731e-157	-0.281205	0.076	0.374	9.31461e-154
MALL	9.60153e-205	-0.281521	0.243	0.47	1.92031e-201
GMDS	8.38712e-221	-0.281862	0.175	0.48	1.67742e-217
UQCRQ	1.14861e-42	-0.282846	0.544	0.666	2.29721e-39
FA2H	1.61896e-28	-0.2839	0.286	0.366	3.23791e-25
REXO2	2.01382e-114	-0.28468	0.351	0.602	4.02765e-111
MEFV	5.26922e-05	-0.28603	0.289	0.248	0.105384
TMCC3	1.77921e-49	-0.286175	0.407	0.499	3.55842e-46
BIN1	8.03291e-156	-0.287475	0.136	0.416	1.60658e-152
RAB11FIP1	0.0610461	-0.288586	0.419	0.427	1
GCHFR	1.06056e-155	-0.288802	0.28	0.528	2.12112e-152
CLIC1	3.08345e-34	-0.289002	0.658	0.735	6.16691e-31
ENSBTAG00000025219	6.42154e-32	-0.290028	0.365	0.477	1.28431e-28
MSMO1	1.25023e-64	-0.290234	0.283	0.45	2.50046e-61
GOLM1	2.45329e-102	-0.290866	0.223	0.393	4.90657e-99
TES	5.87707e-120	-0.292323	0.123	0.364	1.17541e-116
FHL2	8.9377e-61	-0.293325	0.411	0.493	1.78754e-57
CKAP4	8.47942e-105	-0.293331	0.315	0.515	1.69588e-101
CAPN2	3.45582e-39	-0.293554	0.331	0.453	6.91164e-36
PEPD	1.72564e-41	-0.295112	0.308	0.471	3.45128e-38
TSPAN3	2.92824e-100	-0.296194	0.3	0.488	5.85647e-97
MX1	2.90526e-116	-0.298871	0.288	0.511	5.81053e-113
RAB25	3.66378e-21	-0.300916	0.296	0.394	7.32756e-18
RHOC	3.22008e-63	-0.301355	0.263	0.449	6.44015e-60
SLC1A5	4.9999e-210	-0.301992	0.141	0.472	9.9998e-207
CCND1	1.20208e-34	-0.30339	0.3	0.392	2.40416e-31
ENSBTAG00000050373	0.00619301	-0.304087	0.245	0.277	1
HSPA1A	4.16073e-92	-0.30451	0.108	0.353	8.32147e-89
EPS8	7.73081e-118	-0.305033	0.121	0.342	1.54616e-114
KCNK1	1.12702e-15	-0.30783	0.383	0.447	2.25403e-12
TMEM45B	2.08192e-12	-0.307864	0.383	0.377	4.16385e-09
SH3YL1	1.68249e-159	-0.307894	0.182	0.423	3.36497e-156
NPEPPS	3.19272e-67	-0.308694	0.321	0.49	6.38544e-64
CENPE	1.1631e-105	-0.309228	0.243	0.427	2.3262e-102
MT2A	1.80617e-11	-0.309659	0.463	0.396	3.61235e-08
BREH1	8.58633e-122	-0.309697	0.199	0.415	1.71727e-118
ASGR2	3.53933e-05	-0.310858	0.342	0.433	0.0707867
PLBD1	5.23203e-36	-0.311133	0.164	0.357	1.04641e-32
CSF1	0.000248177	-0.312099	0.503	0.53	0.496354
FILIP1L	8.35323e-33	-0.312359	0.253	0.369	1.67065e-29
GALNT3	1.62647e-140	-0.312812	0.119	0.385	3.25294e-137
SQLE	1.1673e-81	-0.312992	0.408	0.533	2.33461e-78
ENSBTAG00000002773	6.72479e-63	-0.31307	0.167	0.36	1.34496e-59
BPI	3.59466e-99	-0.313688	0.164	0.396	7.18931e-96
TIFAB	6.58234e-26	-0.313833	0.188	0.311	1.31647e-22
MYO6	1.30381e-131	-0.316074	0.071	0.381	2.60763e-128
SHROOM3	4.34179e-92	-0.316719	0.105	0.33	8.68358e-89
SFTA2	2.64377e-18	-0.317044	0.31	0.374	5.28754e-15
AKR1C4	0.00843492	-0.317412	0.324	0.288	1
TUBB4B	8.46836e-49	-0.318466	0.475	0.641	1.69367e-45
MGST1	1.53793e-19	-0.319134	0.49	0.578	3.07587e-16
TINAGL1	7.52451e-125	-0.319575	0.112	0.386	1.5049e-121
PPARG	1.28547e-145	-0.319929	0.202	0.451	2.57095e-142
CPD	4.14927e-136	-0.320489	0.195	0.456	8.29854e-133
APOE	1.53634e-08	-0.321035	0.086	0.269	3.07268e-05
KCTD14	7.98902e-236	-0.321283	0.015	0.385	1.5978e-232
AFDN	9.0449e-93	-0.322345	0.175	0.38	1.80898e-89
TXNDC17	5.81326e-83	-0.32372	0.44	0.596	1.16265e-79
ALDH2	2.49255e-82	-0.325245	0.255	0.446	4.98509e-79
ZFP36	6.17306e-32	-0.326388	0.401	0.594	1.23461e-28
PGC	1.47544e-79	-0.326562	0.166	0.347	2.95088e-76
LRRC25	1.54072e-92	-0.326756	0.14	0.348	3.08144e-89
KRTCAP3	1.03421e-21	-0.326954	0.311	0.4	2.06841e-18
ENSBTAG00000031834	2.47939e-131	-0.327179	0.156	0.369	4.95877e-128
RNF144B	1.13136e-20	-0.327693	0.427	0.492	2.26271e-17
BOLA3	8.40028e-46	-0.33092	0.398	0.518	1.68006e-42
C5AR1	2.05026e-30	-0.331705	0.332	0.225	4.10053e-27
NLRP3	7.87887e-08	-0.332434	0.458	0.47	0.000157577
SMC2	6.81839e-113	-0.336039	0.299	0.495	1.36368e-109
ITGA6	1.00525e-66	-0.336751	0.295	0.45	2.0105e-63
C3	1.64087e-212	-0.337293	0.265	0.524	3.28173e-209
RASEF	1.54472e-45	-0.337403	0.106	0.289	3.08943e-42
RHOD	6.53108e-60	-0.339109	0.264	0.428	1.30622e-56
CA9	4.09201e-155	-0.339155	0.054	0.328	8.18402e-152
WARS1	1.41584e-140	-0.339298	0.35	0.592	2.83169e-137
IRF7	2.92585e-189	-0.342155	0.137	0.456	5.8517e-186
DRAM1	7.13357e-62	-0.344287	0.414	0.505	1.42671e-58
TSPAN15	2.39911e-72	-0.344758	0.227	0.354	4.79822e-69
PECAM1	2.03481e-45	-0.344945	0.297	0.427	4.06963e-42
LRRC1	5.59462e-127	-0.345202	0.153	0.419	1.11892e-123
FAM174B	2.24908e-68	-0.346207	0.323	0.454	4.49815e-65
EHF	8.11385e-292	-0.3473	0.032	0.402	1.62277e-288
KDELR3	6.52669e-197	-0.34803	0.207	0.498	1.30534e-193
ERRFI1	2.08579e-43	-0.34833	0.261	0.399	4.17159e-40
CXCL10	8.73706e-30	-0.349147	0.333	0.388	1.74741e-26
TPM1	8.73082e-43	-0.350255	0.285	0.423	1.74616e-39
SGK2	1.18967e-187	-0.353224	0.094	0.372	2.37933e-184
PKIB	2.28495e-66	-0.354697	0.386	0.504	4.5699e-63
APP	2.99594e-95	-0.356029	0.22	0.411	5.99188e-92
RARRES1	8.15161e-100	-0.356447	0.041	0.331	1.63032e-96
CSF1R	2.6153e-06	-0.358863	0.391	0.432	0.00523059
TNFRSF21	1.26105e-60	-0.358867	0.236	0.375	2.5221e-57
TGM2	2.36832e-59	-0.359053	0.346	0.489	4.73664e-56
CYCS	4.60432e-62	-0.360371	0.491	0.659	9.20864e-59
PCLAF	5.08264e-18	-0.361275	0.417	0.457	1.01653e-14
ITGB4	2.87004e-123	-0.361697	0.24	0.406	5.74007e-120
IL17RC	9.8209e-32	-0.36394	0.336	0.429	1.96418e-28
TKT	1.32725e-139	-0.364397	0.373	0.627	2.6545e-136
PLGRKT	5.38033e-54	-0.36731	0.467	0.582	1.07607e-50
SMIM6	4.54629e-42	-0.367508	0.209	0.374	9.09258e-39
TOP2A	2.20588e-75	-0.368154	0.345	0.467	4.41176e-72
IFIT3	2.56154e-29	-0.369353	0.247	0.394	5.12309e-26
EVPL	2.61645e-155	-0.369513	0.011	0.319	5.2329e-152
TJP3	2.48396e-78	-0.371384	0.24	0.403	4.96792e-75
CFP	0.585189	-0.372941	0.267	0.251	1
SERPINH1	8.49461e-69	-0.372971	0.424	0.535	1.69892e-65
PLPP2	3.55003e-63	-0.374499	0.283	0.438	7.10007e-60
MLPH	1.5375e-102	-0.37463	0.169	0.366	3.075e-99
CGN	8.90724e-100	-0.376163	0.166	0.37	1.78145e-96
IFIT1	1.09257e-11	-0.376818	0.265	0.339	2.18513e-08
HMGB1	5.4826e-33	-0.377538	0.76	0.823	1.09652e-29
GPNMB	1.66163e-05	-0.378361	0.409	0.452	0.0332327
PRR15L	2.49507e-43	-0.378637	0.331	0.412	4.99014e-40
ARHGAP21	1.67443e-107	-0.380151	0.012	0.371	3.34887e-104
TMEM54	2.89651e-37	-0.381696	0.394	0.47	5.79301e-34
ENSBTAG00000026400	4.04973e-128	-0.381985	0.22	0.398	8.09947e-125
HBEGF	8.21244e-142	-0.382432	0.244	0.443	1.64249e-138
B4GALT1	1.7743e-92	-0.382947	0.341	0.535	3.54859e-89
VCL	6.83793e-39	-0.383133	0.398	0.486	1.36759e-35
TXNIP	5.2588e-48	-0.383245	0.407	0.571	1.05176e-44
F11R	2.70506e-146	-0.384021	0.122	0.35	5.41013e-143
FCGR3A	5.87193e-06	-0.385837	0.503	0.584	0.0117439
PLSCR2	3.90454e-234	-0.386527	0.251	0.564	7.80908e-231
GAMT	2.83387e-80	-0.388334	0.258	0.469	5.66774e-77
FDPS	9.95025e-115	-0.389353	0.355	0.569	1.99005e-111
EHD4	7.02944e-63	-0.39103	0.217	0.393	1.40589e-59
FGL2	9.19854e-97	-0.392735	0.319	0.486	1.83971e-93
SDS	2.90012e-48	-0.393574	0.271	0.4	5.80024e-45
NR1H3	1.70671e-99	-0.393751	0.274	0.492	3.41342e-96
PERP	4.89888e-21	-0.395075	0.307	0.395	9.79775e-18
ACTG1	3.59433e-40	-0.39572	0.973	0.976	7.18865e-37
BZW2	4.55119e-47	-0.396542	0.407	0.531	9.10237e-44
TNFSF15	6.14627e-206	-0.396991	0.025	0.332	1.22925e-202
THBS1	4.27849e-98	-0.397115	0.233	0.403	8.55697e-95
UBE2C	1.84483e-123	-0.400154	0.24	0.457	3.68965e-120
RFLNA	2.51771e-161	-0.400725	0.245	0.471	5.03542e-158
IDH1	1.79241e-153	-0.402132	0.288	0.519	3.58482e-150
BCAS1	8.34556e-43	-0.405353	0.256	0.38	1.66911e-39
PRXL2A	1.81232e-225	-0.408518	0.159	0.469	3.62465e-222
EPHA2	1.28298e-53	-0.409137	0.168	0.344	2.56596e-50
TSPO	6.88682e-28	-0.410166	0.646	0.728	1.37736e-24
CTTN	1.83107e-44	-0.41158	0.384	0.488	3.66213e-41
SERPINE1	9.30966e-36	-0.41293	0.326	0.267	1.86193e-32
MCRIP2	9.02291e-88	-0.413735	0.343	0.52	1.80458e-84
CAPN5	9.03156e-113	-0.414661	0.097	0.362	1.80631e-109
JUP	3.0395e-145	-0.417954	0.195	0.438	6.07899e-142
SLC25A5	6.05998e-88	-0.421691	0.434	0.638	1.212e-84
RIOK3	2.8452e-57	-0.422112	0.332	0.536	5.69039e-54
NCF4	2.83747e-123	-0.422439	0.274	0.497	5.67495e-120
DNASE2	1.50561e-11	-0.427943	0.395	0.471	3.01122e-08
CLEC4E	3.49735e-75	-0.428783	0.211	0.407	6.9947e-72
OSM	0.00466319	-0.434417	0.275	0.319	1
SLC40A1	1.03851e-13	-0.434545	0.326	0.307	2.07701e-10
CAPG	3.24039e-85	-0.436851	0.239	0.475	6.48078e-82
CD83	2.0729e-68	-0.438157	0.276	0.496	4.1458e-65
TFPI2	3.30029e-144	-0.439066	0.233	0.432	6.60058e-141
AGPAT2	6.47994e-58	-0.442278	0.343	0.476	1.29599e-54
STARD10	1.21504e-15	-0.442794	0.32	0.378	2.43008e-12
CD55	5.97044e-81	-0.443945	0.248	0.434	1.19409e-77
CTNNA1	6.36736e-181	-0.44587	0.276	0.511	1.27347e-177
PLTP	3.36992e-18	-0.446686	0.362	0.493	6.73983e-15
IGSF5	3.4404e-264	-0.446794	0.054	0.394	6.8808e-261
JUN	4.85763e-42	-0.447038	0.875	0.915	9.71526e-39
SERINC2	8.19652e-202	-0.447125	0.195	0.486	1.6393e-198
GSTA2	1.14059e-63	-0.452788	0.397	0.494	2.28118e-60
BCL2L14	1.21493e-24	-0.454615	0.33	0.417	2.42986e-21
TUBA1B	5.04753e-51	-0.455468	0.627	0.787	1.00951e-47
GLUL	3.11347e-171	-0.455657	0.166	0.47	6.22695e-168
CSTB	5.30094e-31	-0.45705	0.452	0.575	1.06019e-27
ASRGL1	0.0957501	-0.459746	0.54	0.617	1
LGR4	5.12798e-81	-0.463207	0.296	0.449	1.0256e-77
GCNT3	5.0302e-18	-0.464571	0.385	0.411	1.00604e-14
CYC1	3.91055e-91	-0.465158	0.486	0.671	7.8211e-88
MACC1	3.03047e-162	-0.465593	0.113	0.357	6.06095e-159
NOSTRIN	1.47342e-51	-0.46609	0.3	0.406	2.94685e-48
PLLP	1.57413e-178	-0.467269	0.135	0.424	3.14826e-175
BAIAP2L1	3.85875e-25	-0.470937	0.368	0.431	7.71749e-22
MID1IP1	1.82536e-61	-0.472348	0.414	0.513	3.65073e-58
CTSD	1.15696e-142	-0.475083	0.142	0.409	2.31391e-139
ITGB6	3.10419e-39	-0.47598	0.262	0.391	6.20839e-36
CTSH	9.98273e-29	-0.476047	0.526	0.622	1.99655e-25
F3	9.83072e-66	-0.476553	0.419	0.531	1.96614e-62
TLR2	2.853e-10	-0.477172	0.399	0.333	5.706e-07
SMAGP	4.99254e-54	-0.478767	0.379	0.499	9.98508e-51
FKBP11	4.40266e-49	-0.479916	0.601	0.73	8.80531e-46
PDZK1IP1	1.63638e-72	-0.482707	0.397	0.511	3.27276e-69
TIMP2	3.45529e-11	-0.482903	0.299	0.368	6.91059e-08
CST6	2.00707e-145	-0.485055	0.35	0.544	4.01414e-142
SH3BGRL	5.50587e-23	-0.486686	0.281	0.393	1.10117e-19
STX19	1.30078e-38	-0.488071	0.379	0.462	2.60155e-35
NFKBIA	4.49405e-12	-0.488075	0.88	0.901	8.98811e-09
MAL2	3.99111e-63	-0.489416	0.332	0.462	7.98222e-60
ANXA1	1.03241e-68	-0.489849	0.703	0.824	2.06483e-65
LAP3	6.39048e-91	-0.49003	0.466	0.676	1.2781e-87
CENPF	2.02521e-11	-0.491724	0.428	0.444	4.05041e-08
ENSBTAG00000004714	1.95488e-74	-0.492801	0.166	0.333	3.90976e-71
IL1A	3.35985e-90	-0.494413	0.576	0.707	6.7197e-87
DUSP6	1.2899e-64	-0.494857	0.468	0.611	2.57979e-61
ADAM28	9.41485e-127	-0.495762	0.18	0.409	1.88297e-123
H2AFZ	2.05346e-121	-0.496412	0.473	0.728	4.10691e-118
AK2	1.67188e-149	-0.498454	0.328	0.56	3.34375e-146
ATP5MC1	7.86224e-71	-0.499554	0.558	0.702	1.57245e-67
ELF3	3.27856e-57	-0.500357	0.228	0.387	6.55712e-54
IQGAP2	3.47237e-142	-0.504619	0.298	0.575	6.94475e-139
SYNE2	1.70167e-28	-0.504845	0.385	0.467	3.40333e-25
CFB	1.08715e-34	-0.504855	0.426	0.511	2.1743e-31
NAAA	6.06278e-98	-0.50551	0.137	0.377	1.21256e-94
GSN	2.71889e-149	-0.510471	0.199	0.501	5.43779e-146
AHSG	3.84846e-22	-0.510868	0.453	0.473	7.69692e-19
CCL2	1.41896e-28	-0.51333	0.288	0.402	2.83792e-25
SIRPA	5.88816e-21	-0.516939	0.383	0.496	1.17763e-17
PRSS23	2.85567e-46	-0.517293	0.418	0.513	5.71134e-43
ETS2	1.56824e-64	-0.517437	0.353	0.492	3.13648e-61
NDRG1	6.21877e-109	-0.517954	0.159	0.41	1.24375e-105
RETN	2.71263e-06	-0.518176	0.399	0.406	0.00542525
ATP6AP1	1.28466e-152	-0.51998	0.276	0.543	2.56932e-149
TCIRG1	3.6633e-50	-0.520108	0.381	0.536	7.32659e-47
ANXA4	0	-0.522783	0.198	0.555	0
DSP	3.8058e-36	-0.524139	0.283	0.363	7.61159e-33
TNFRSF12A	3.1779e-224	-0.527063	0.208	0.495	6.35579e-221
CDH1	1.73072e-65	-0.528424	0.247	0.409	3.46144e-62
SPATS2	1.30422e-239	-0.528575	0.198	0.505	2.60844e-236
LAMP1	3.95158e-83	-0.529313	0.195	0.438	7.90317e-80
HTRA1	6.24492e-83	-0.530634	0.39	0.575	1.24898e-79
TAGLN2	2.99188e-28	-0.533279	0.676	0.712	5.98376e-25
ELOVL6	3.15064e-89	-0.536386	0.386	0.53	6.30129e-86
VNN2	1.11408e-103	-0.536491	0.397	0.557	2.22817e-100
IFIT2	1.03191e-29	-0.540853	0.373	0.464	2.06381e-26
NCF1	0.707297	-0.541336	0.446	0.493	1
CD2AP	1.88706e-133	-0.543487	0.309	0.531	3.77412e-130
PDLIM1	8.87508e-138	-0.5437	0.196	0.433	1.77502e-134
BATF3	2.14619e-26	-0.544689	0.405	0.554	4.29238e-23
EGR1	1.55106e-43	-0.544877	0.491	0.615	3.10211e-40
SDC4	3.58977e-123	-0.547365	0.415	0.6	7.17955e-120
BCL2L15	1.28004e-150	-0.551164	0.421	0.578	2.56007e-147
OAS1Y	5.75591e-163	-0.552963	0.267	0.536	1.15118e-159
LIPA	1.10314e-20	-0.554468	0.307	0.413	2.20628e-17
PLA2G2A	1.38661e-36	-0.556044	0.123	0.274	2.77321e-33
NFE2L2	3.25654e-72	-0.559119	0.421	0.577	6.51308e-69
TNS4	2.3635e-132	-0.568549	0.386	0.549	4.727e-129
ID3	2.07661e-93	-0.569768	0.243	0.457	4.15322e-90
TCF7L2	8.54544e-124	-0.571509	0.269	0.478	1.70909e-120
LAMB3	3.85607e-29	-0.572616	0.357	0.436	7.71214e-26
LMNA	6.42286e-65	-0.574248	0.401	0.523	1.28457e-61
ARHGAP5	1.46016e-87	-0.575231	0.386	0.533	2.92033e-84
GPRC5A	7.81192e-138	-0.575475	0.263	0.469	1.56238e-134
CLEC6A	8.63847e-122	-0.579371	0.152	0.422	1.72769e-118
NPC2	3.42698e-183	-0.580591	0.379	0.641	6.85396e-180
ENSBTAG00000048049	0.76481	-0.585615	0.375	0.411	1
PLA2G16	6.41601e-19	-0.58706	0.396	0.455	1.2832e-15
EXPH5	1.84764e-11	-0.588826	0.265	0.33	3.69528e-08
ENSBTAG00000009656	1.00865e-200	-0.588894	0.296	0.608	2.0173e-197
UPP1	1.66178e-92	-0.589895	0.111	0.301	3.32356e-89
SLC44A4	5.99906e-97	-0.590746	0.307	0.477	1.19981e-93
PLAUR	5.47309e-121	-0.590963	0.399	0.56	1.09462e-117
HMGA1	1.47464e-188	-0.591368	0.323	0.615	2.94929e-185
CFI	3.23122e-34	-0.592113	0.383	0.456	6.46244e-31
PSMB5	1.59791e-93	-0.596705	0.354	0.538	3.19582e-90
NFAM1	1.75897e-07	-0.600385	0.324	0.354	0.000351793
SGK1	1.30517e-204	-0.603219	0.359	0.686	2.61034e-201
SQOR	2.12421e-106	-0.604498	0.39	0.557	4.24843e-103
IDO1	6.5278e-54	-0.605711	0.473	0.606	1.30556e-50
ENSBTAG00000005261	4.75773e-109	-0.610693	0.108	0.341	9.51545e-106
CCL5	2.76596e-48	-0.611254	0.509	0.328	5.53191e-45
CD14	5.23523e-12	-0.61365	0.437	0.527	1.04705e-08
FAM234A	4.88671e-282	-0.617429	0.085	0.45	9.77343e-279
CTSL	1.74631e-106	-0.617604	0.459	0.584	3.49261e-103
CA2	4.2455e-121	-0.619113	0.246	0.505	8.491e-118
PYCARD	2.6172e-20	-0.619887	0.457	0.536	5.2344e-17
CD68	8.43913e-65	-0.62249	0.296	0.453	1.68783e-61
MX2	2.37916e-97	-0.624096	0.433	0.579	4.75833e-94
TXN	6.36281e-137	-0.62955	0.8	0.882	1.27256e-133
ATP1B1	1.84345e-183	-0.629766	0.255	0.503	3.6869e-180
CSF3R	5.08787e-102	-0.630056	0.393	0.214	1.01757e-98
ACP5	8.78468e-51	-0.630812	0.399	0.553	1.75694e-47
CXCL9	5.55291e-69	-0.631269	0.41	0.516	1.11058e-65
SPP1	2.72475e-87	-0.631431	0.153	0.365	5.44951e-84
ANKRD1	1.41809e-48	-0.632739	0.397	0.477	2.83619e-45
SYTL2	1.11311e-89	-0.636252	0.342	0.535	2.22621e-86
ENSBTAG00000048135	0.00149219	-0.639588	0.432	0.383	1
S100A16	1.22234e-63	-0.641904	0.452	0.553	2.44468e-60
CLTB	4.42961e-109	-0.641946	0.412	0.617	8.85922e-106
ENSBTAG00000009359	7.14534e-140	-0.644106	0.349	0.581	1.42907e-136
RAB32	2.82656e-105	-0.6464	0.402	0.589	5.65313e-102
ETHE1	3.02662e-121	-0.647129	0.343	0.568	6.05324e-118
HERPUD1	2.13733e-127	-0.656287	0.739	0.873	4.27467e-124
CELA1	1.98533e-123	-0.657338	0.074	0.313	3.97067e-120
CHI3L1	3.67198e-41	-0.660188	0.37	0.449	7.34396e-38
CLEC4A	2.11348e-105	-0.662727	0.256	0.495	4.22697e-102
CXADR	2.06165e-48	-0.664719	0.256	0.397	4.12331e-45
BLVRB	7.47313e-137	-0.666009	0.454	0.657	1.49463e-133
ENSBTAG00000051082	3.97227e-48	-0.669524	0.261	0.381	7.94454e-45
LMO7	6.01124e-134	-0.67121	0.277	0.47	1.20225e-130
BOLA-DMB	3.37706e-301	-0.67253	0.14	0.552	6.75411e-298
APLP2	1.4651e-134	-0.675394	0.248	0.499	2.9302e-131
PLS1	4.34404e-49	-0.676792	0.453	0.541	8.68807e-46
RARRES2	7.17438e-08	-0.67689	0.436	0.456	0.000143488
SPTSSB	1.15375e-88	-0.677345	0.331	0.492	2.3075e-85
TPM4	1.19371e-139	-0.679064	0.516	0.708	2.38742e-136
FLNB	7.26703e-78	-0.67952	0.397	0.538	1.45341e-74
PRDX5	2.04532e-141	-0.681689	0.515	0.734	4.09065e-138
TSC22D1	4.26117e-98	-0.690505	0.33	0.519	8.52233e-95
ENSBTAG00000050398	0	-0.697029	0.016	0.411	0
FMN1	3.47631e-216	-0.703316	0.047	0.435	6.95262e-213
TRIB1	3.578e-168	-0.703432	0.523	0.706	7.15599e-165
GRN	8.63218e-47	-0.704918	0.448	0.55	1.72644e-43
DUSP1	5.93438e-56	-0.70571	0.751	0.838	1.18688e-52
CREG1	1.88537e-128	-0.710238	0.272	0.503	3.77074e-125
SEC11C	4.95962e-185	-0.718521	0.396	0.682	9.91924e-182
RCAN1	9.1672e-73	-0.718622	0.325	0.479	1.83344e-69
LIMA1	1.45857e-79	-0.722382	0.419	0.553	2.91715e-76
AREG	4.49943e-262	-0.724121	0.223	0.522	8.99886e-259
ITPKC	1.29786e-119	-0.725821	0.311	0.489	2.59571e-116
CCL8	9.51447e-14	-0.726135	0.401	0.485	1.90289e-10
RNASE4	9.03269e-125	-0.729065	0.252	0.467	1.80654e-121
NUPR1	8.33195e-116	-0.729131	0.584	0.767	1.66639e-112
KLF5	4.83215e-124	-0.731434	0.336	0.522	9.66431e-121
SCPEP1	2.66179e-48	-0.746216	0.356	0.523	5.32357e-45
FCER1G	1.93037e-59	-0.746261	0.345	0.551	3.86073e-56
P4HB	1.2535e-188	-0.747654	0.516	0.743	2.507e-185
SH3BGRL2	1.2495e-53	-0.748395	0.379	0.49	2.49901e-50
CXCL16	4.85828e-122	-0.749654	0.404	0.599	9.71655e-119
AHNAK	1.15227e-15	-0.764929	0.472	0.522	2.30454e-12
C18H19orf33	3.49553e-81	-0.765522	0.373	0.52	6.99106e-78
ISG20	1.95686e-235	-0.76693	0.502	0.72	3.91373e-232
HEBP2	8.1768e-188	-0.77229	0.25	0.51	1.63536e-184
LGALS4	6.6419e-177	-0.779055	0.216	0.466	1.32838e-173
HMOX1	6.49101e-26	-0.78376	0.454	0.548	1.2982e-22
IL4I1	1.49559e-135	-0.783786	0.264	0.534	2.99117e-132
ICAM1	7.22208e-161	-0.791623	0.407	0.662	1.44442e-157
CTSC	1.15844e-185	-0.80146	0.396	0.641	2.31688e-182
EPCAM	1.23053e-55	-0.801906	0.366	0.484	2.46105e-52
VSIG1	6.7839e-74	-0.80702	0.296	0.458	1.35678e-70
MGST3	4.46924e-130	-0.809978	0.602	0.736	8.93848e-127
ANG2	1.88927e-122	-0.815558	0.032	0.312	3.77853e-119
PHLDA1	1.7282e-77	-0.819082	0.428	0.57	3.4564e-74
ALDH1A1	0	-0.820761	0.166	0.549	0
LGMN	3.57818e-84	-0.830198	0.481	0.632	7.15636e-81
PLAU	1.51282e-183	-0.832246	0.428	0.622	3.02564e-180
KNG1	1.68776e-131	-0.839785	0.428	0.574	3.37552e-128
ENSBTAG00000022395	4.29501e-72	-0.841399	0.405	0.484	8.59003e-69
ATF3	1.28309e-85	-0.841958	0.465	0.632	2.56617e-82
S100A14	6.96481e-46	-0.844975	0.456	0.546	1.39296e-42
HS3ST1	2.26313e-282	-0.856599	0.375	0.627	4.52626e-279
SPINT2	3.04568e-138	-0.85824	0.33	0.562	6.09136e-135
CYBB	5.26111e-14	-0.859659	0.371	0.434	1.05222e-10
CIST1	4.35926e-78	-0.861046	0.413	0.535	8.71851e-75
HES1	4.82883e-114	-0.861886	0.442	0.625	9.65766e-111
SPATS2L	5.62073e-190	-0.875393	0.38	0.595	1.12415e-186
ANXA2	1.20138e-113	-0.885655	0.631	0.75	2.40276e-110
BASP1	0.0902018	-0.889986	0.387	0.434	1
CLU	1.7761e-232	-0.89187	0.353	0.61	3.55219e-229
KRT7	5.75657e-145	-0.891942	0.416	0.588	1.15131e-141
ANXA3	2.20401e-190	-0.9212	0.462	0.689	4.40803e-187
SELENOP	5.08382e-79	-0.925546	0.35	0.52	1.01676e-75
PSAP	1.03754e-131	-0.925737	0.482	0.695	2.07507e-128
FABP7	9.31707e-05	-0.928365	0.452	0.518	0.186341
VSIG2	2.13261e-37	-0.928579	0.423	0.494	4.26523e-34
DERL3	1.02284e-22	-0.931561	0.422	0.55	2.04569e-19
PRR13	9.32381e-132	-0.935756	0.514	0.681	1.86476e-128
BRI3	4.03132e-157	-0.950427	0.596	0.767	8.06264e-154
CCL4	3.2392e-23	-0.952125	0.347	0.454	6.47839e-20
VPREB3	5.98556e-29	-0.953078	0.445	0.552	1.19711e-25
CKMT1A	5.23165e-34	-0.953101	0.383	0.47	1.04633e-30
TXNDC5	9.19101e-184	-0.957032	0.38	0.65	1.8382e-180
ALAS1	1.16034e-102	-0.966839	0.446	0.611	2.32067e-99
MAL	4.76998e-63	-0.979194	0.438	0.535	9.53996e-60
GPR84	2.49791e-144	-0.98087	0.311	0.559	4.99581e-141
IFI30	2.40425e-174	-0.981572	0.353	0.617	4.80849e-171
ENSBTAG00000015260	4.40793e-62	-0.981694	0.506	0.603	8.81585e-59
ANXA10	8.03413e-212	-0.989425	0.156	0.464	1.60683e-208
FABP3	3.9997e-153	-0.990182	0.423	0.593	7.99941e-150
FTL	8.54487e-210	-1.0054	0.433	0.731	1.70897e-206
MUC1	1.03706e-59	-1.01338	0.44	0.549	2.07411e-56
CXCL2	0	-1.01579	0.277	0.61	0
AIF1	1.42085e-40	-1.02545	0.469	0.625	2.8417e-37
ENSBTAG00000001219	1.40434e-16	-1.02962	0.366	0.479	2.80868e-13
SNX10	7.59129e-153	-1.03128	0.306	0.593	1.51826e-149
GADD45A	6.11126e-96	-1.03482	0.508	0.66	1.22225e-92
CD9	4.02528e-65	-1.03682	0.607	0.692	8.05057e-62
5-8S-rRNA.3	6.90657e-31	-1.0486	0.413	0.583	1.38131e-27
CAPN8	2.55176e-210	-1.05049	0.127	0.435	5.10353e-207
FABP5	6.54041e-171	-1.06485	0.447	0.686	1.30808e-167
FTL	1.6038e-224	-1.0945	0.474	0.771	3.20761e-221
DSTN	1.13949e-100	-1.10129	0.516	0.634	2.27898e-97
ENSBTAG00000050723	1.76111e-78	-1.11078	0.359	0.533	3.52222e-75
S100A5	1.03487e-52	-1.12585	0.502	0.607	2.06973e-49
TFF1	9.75828e-107	-1.12711	0.497	0.607	1.95166e-103
MARCKSL1	7.8859e-110	-1.13561	0.377	0.558	1.57718e-106
GHRL	1.9665e-18	-1.14575	0.404	0.362	3.93301e-15
HSPB1	7.81626e-172	-1.14887	0.49	0.682	1.56325e-168
C1QB	3.1032e-62	-1.15032	0.462	0.594	6.20641e-59
KLF4	1.27496e-208	-1.15352	0.235	0.534	2.54993e-205
CCL3	1.04643e-21	-1.15486	0.486	0.559	2.09285e-18
TCIM	1.39052e-134	-1.16173	0.372	0.571	2.78104e-131
MS4A8	0	-1.17272	0.455	0.711	0
CLDN4	1.1523e-110	-1.17437	0.427	0.569	2.30461e-107
TFF2	3.0645e-112	-1.17604	0.521	0.635	6.129e-109
CLDN18	2.69104e-43	-1.17698	0.444	0.536	5.38208e-40
CEBPD	2.07334e-127	-1.17756	0.512	0.664	4.14668e-124
7SK.49	4.023e-57	-1.18374	0.2	0.361	8.046e-54
ENSBTAG00000010155	0.508578	-1.19428	0.447	0.488	1
IL1B	1.39425e-85	-1.24771	0.418	0.57	2.78849e-82
CD74	2.19598e-233	-1.25669	0.349	0.716	4.39196e-230
ENSBTAG00000037605	9.529e-245	-1.26786	0.399	0.731	1.9058e-241
ENSBTAG00000049386	4.43275e-75	-1.27143	0.429	0.54	8.8655e-72
ID1	5.54702e-96	-1.28371	0.537	0.635	1.1094e-92
TNFAIP6	2.74436e-29	-1.28961	0.392	0.523	5.48873e-26
CD24	4.81238e-173	-1.2963	0.293	0.558	9.62475e-170
MZB1	5.065e-48	-1.29946	0.485	0.621	1.013e-44
IER3	9.23321e-205	-1.3035	0.514	0.746	1.84664e-201
CST3	2.49257e-88	-1.31345	0.472	0.71	4.98514e-85
MARCKS	5.31243e-180	-1.34541	0.469	0.695	1.06249e-176
PIGR	3.39346e-121	-1.3538	0.278	0.491	6.78692e-118
IL1RN	6.5795e-39	-1.3554	0.415	0.526	1.3159e-35
CTSZ	3.02464e-150	-1.35953	0.483	0.691	6.04928e-147
CKB	1.21957e-132	-1.37733	0.461	0.629	2.43914e-129
CLCA1	4.94599e-121	-1.37778	0.505	0.629	9.89198e-118
SAMD9	6.88059e-106	-1.38603	0.662	0.827	1.37612e-102
CYSTM1	7.07854e-243	-1.41311	0.57	0.797	1.41571e-239
BOLA-DRB3	1.57548e-99	-1.41835	0.519	0.755	3.15096e-96
LGALS3	3.69245e-209	-1.42068	0.496	0.737	7.38489e-206
GZMA	7.87589e-17	-1.42251	0.246	0.296	1.57518e-13
S100A4	4.72333e-105	-1.43988	0.648	0.754	9.44665e-102
WFDC2	1.40056e-97	-1.44155	0.562	0.678	2.80113e-94
CTSS	2.70149e-175	-1.44797	0.498	0.722	5.40297e-172
M-SAA3.2	6.17245e-183	-1.4719	0.499	0.712	1.23449e-179
FTH1	6.87105e-117	-1.47234	0.989	0.996	1.37421e-113
CFD	1.06824e-253	-1.4913	0.483	0.709	2.13649e-250
BLA-DQB	7.01506e-134	-1.51804	0.522	0.75	1.40301e-130
CXCL17	2.48789e-106	-1.52664	0.499	0.617	4.97579e-103
TFF3	1.22296e-62	-1.55509	0.553	0.647	2.44591e-59
ENSBTAG00000048980	5.76298e-20	-1.55989	0.344	0.435	1.1526e-16
ISG12(B)	3.86988e-117	-1.56642	0.224	0.467	7.73977e-114
LYZ2	2.54482e-27	-1.57606	0.842	0.883	5.08964e-24
PLEK	1.91001e-52	-1.58364	0.336	0.543	3.82002e-49
TYROBP	6.04765e-72	-1.585	0.491	0.687	1.20953e-68
PLAC8	1.48046e-251	-1.59885	0.578	0.764	2.96092e-248
C1QC	3.86571e-11	-1.60568	0.497	0.625	7.73142e-08
C1QA	7.935e-11	-1.62893	0.481	0.614	1.587e-07
TSPAN1	2.09062e-110	-1.64914	0.47	0.597	4.18125e-107
ISG15	2.63722e-287	-1.6636	0.24	0.621	5.27445e-284
KRT8	4.09719e-76	-1.68398	0.571	0.682	8.19437e-73
LYZ1.1	1.13152e-75	-1.6935	0.57	0.689	2.26305e-72
PTX3	9.60305e-14	-1.70214	0.461	0.547	1.92061e-10
KRT18	3.73023e-117	-1.75146	0.635	0.745	7.46046e-114
KRT19	7.85401e-133	-1.75186	0.624	0.748	1.5708e-129
BOLA-DRA	1.85055e-161	-1.77778	0.493	0.767	3.70111e-158
S100A2	1.08061e-107	-1.78397	0.886	0.939	2.16122e-104
CXCL3	1.03254e-195	-1.80007	0.579	0.769	2.06509e-192
ENSBTAG00000047700	1.06345e-52	-1.81008	0.978	0.991	2.12689e-49
LYZ	3.20517e-52	-1.84062	0.531	0.701	6.41033e-49
SOD2	0	-1.89089	0.526	0.797	0
SAA2	9.26897e-204	-1.90706	0.539	0.74	1.85379e-200
GKN2	9.00797e-84	-1.96891	0.679	0.771	1.80159e-80
GKN1	3.98806e-104	-1.9799	0.808	0.904	7.97613e-101
CXCL8	9.83058e-256	-1.9873	0.586	0.81	1.96612e-252
AGR2	2.53229e-115	-2.00655	0.801	0.875	5.06459e-112
PGA5	1.72484e-146	-2.01822	0.739	0.857	3.44968e-143
GRO1	7.92405e-172	-2.09008	0.582	0.789	1.58481e-168
GZMB.1	0.00125101	-2.2296	0.321	0.336	1
S100A12	1.89223e-15	-2.25859	0.472	0.578	3.78447e-12
ENSBTAG00000003408	0.46886	-2.28115	0.505	0.571	1
JCHAIN	0.167616	-2.35253	0.821	0.916	1
ENSBTAG00000055240	7.70219e-59	-2.35549	0.533	0.64	1.54044e-55
ENSBTAG00000047121	1.37822e-16	-2.59686	0.604	0.726	2.75644e-13
SAA3	6.36362e-83	-2.64498	0.846	0.939	1.27272e-79
S100A9	5.51508e-89	-2.69849	0.495	0.665	1.10302e-85
VPREB1	7.17239e-10	-2.77593	0.964	0.985	1.43448e-06
S100A8	3.2233e-47	-3.03416	0.513	0.672	6.4466e-44

## Sheet: Macrophage
Gene ID	p_val	avg_logFC	pct.1	pct.2	p_val_adj
C1QA	0	3.44516	0.893	0.558	0
C1QC	0	3.44232	0.894	0.57	0
LYZ	0	3.43697	0.963	0.641	0
FTH1	0	2.87255	1	0.994	0
ENSBTAG00000010155	0	2.8642	0.827	0.437	0
SAA3	0	2.81499	0.988	0.918	0
C1QB	0	2.81104	0.858	0.54	0
CTSZ	0	2.68046	0.975	0.622	0
CTSS	0	2.67892	0.97	0.656	0
FABP7	0	2.57719	0.69	0.486	0
SAA2	0	2.52542	0.926	0.685	0
CFD	0	2.4598	0.927	0.646	0
LGMN	0	2.30393	0.864	0.578	0
GRO1	0	2.29836	0.885	0.745	0
CTSC	0	2.22406	0.892	0.571	0
M-SAA3.2	0	2.22016	0.904	0.655	0
SELENOP	0	2.21522	0.831	0.453	0
TYROBP	0	2.19024	0.967	0.621	0
AIF1	0	2.18328	0.916	0.563	0
HMOX1	0	2.17192	0.801	0.5	0
IL4I1	0	2.14384	0.842	0.453	0
BOLA-DRA	0	2.10589	0.957	0.701	0
FTL	0	2.07164	0.936	0.704	0
SCPEP1	0	2.06753	0.884	0.451	0
CREG1	0	2.05893	0.848	0.422	0
ACP5	0	2.00894	0.793	0.498	0
FTL	0	1.99759	0.913	0.661	0
IFI30	0	1.99628	0.907	0.539	0
LGALS3	0	1.99515	0.954	0.672	0
BLA-DQB	0	1.9662	0.929	0.692	0
PSAP	0	1.96262	0.945	0.63	0
ASRGL1	0	1.95805	0.874	0.572	0
CD68	0	1.93542	0.865	0.376	0
SPP1	1.37927e-28	1.92593	0.167	0.359	2.75853e-25
ENSBTAG00000009359	0	1.91883	0.882	0.506	0
CLEC6A	0	1.88237	0.702	0.345	0
CXCL16	0	1.8443	0.876	0.533	0
BOLA-DRB3	0	1.83124	0.939	0.695	0
LAMP1	0	1.81406	0.866	0.345	0
ENSBTAG00000037605	0	1.78681	0.901	0.659	0
ARAF	4.08572e-253	1.76491	0.737	0.536	8.17144e-250
GRN	0	1.76288	0.861	0.494	0
CXCL3	0	1.75572	0.841	0.731	0
CD74	0	1.7302	0.926	0.633	0
LIPA	0	1.71951	0.803	0.346	0
CCL8	0.974167	1.70934	0.334	0.492	1
IL7R	3.41253e-260	1.70148	0.674	0.506	6.82507e-257
HTRA1	0	1.66745	0.784	0.519	0
PLTP	0	1.66299	0.698	0.446	0
CTSD	0	1.65143	0.677	0.334	0
CTSH	0	1.63076	0.857	0.576	0
FCER1G	0	1.61349	0.919	0.472	0
CYBB	0	1.58368	0.858	0.369	0
IL1B	1.36213e-33	1.545	0.495	0.556	2.72425e-30
CTSB	0	1.53574	0.755	0.416	0
IDO1	1.77375e-233	1.52098	0.674	0.577	3.54749e-230
TCIRG1	0	1.51561	0.847	0.471	0
CD14	0	1.5134	0.814	0.476	0
CXCL8	0	1.51036	0.917	0.762	0
PYCARD	0	1.50944	0.826	0.486	0
RARRES2	8.07614e-61	1.49743	0.45	0.454	1.61523e-57
CTSL	9.43643e-87	1.4969	0.561	0.568	1.88729e-83
DNASE2	0	1.49001	0.772	0.42	0
TIMP2	0	1.481	0.751	0.307	0
CSTB	0	1.47204	0.836	0.522	0
CAPG	0	1.45646	0.808	0.396	0
NR1H3	0	1.45603	0.764	0.424	0
PEPD	0	1.41547	0.748	0.41	0
CCL2	0.40312	1.40852	0.277	0.401	1
FABP5	0	1.40527	0.844	0.629	0
CXCL2	6.62472e-248	1.40526	0.682	0.55	1.32494e-244
SNX10	0	1.39149	0.775	0.526	0
GPNMB	1.70037e-166	1.37292	0.544	0.433	3.40074e-163
BOLA-DMB	0	1.37244	0.786	0.458	0
RARRES1	2.08699e-255	1.3523	0.512	0.263	4.17398e-252
ASGR2	0	1.3514	0.666	0.389	0
ENSBTAG00000022395	0	1.34231	0.781	0.433	0
BPI	3.11541e-158	1.3406	0.497	0.347	6.23082e-155
CXCL9	7.18282e-08	1.32294	0.395	0.516	0.000143656
CSF1R	0	1.32245	0.727	0.388	0
CHI3L1	0	1.30275	0.811	0.39	0
NPC2	0	1.26915	0.821	0.578	0
PECAM1	0	1.227	0.733	0.367	0
BLVRB	0	1.21319	0.809	0.606	0
ENSBTAG00000009656	0	1.20641	0.766	0.539	0
NFE2L2	0	1.2	0.796	0.525	0
LRRC25	0	1.19632	0.707	0.27	0
SIRPA	0	1.19385	0.809	0.438	0
CD84	0	1.18066	0.732	0.183	0
RETN	0	1.16772	0.666	0.371	0
AKR1C4	0	1.16257	0.666	0.245	0
XDH	0	1.13532	0.649	0.332	0
IL10	3.35568e-76	1.12692	0.488	0.475	6.71136e-73
FCGR3A	0	1.09848	0.723	0.553	0
CST3	0	1.08719	0.903	0.649	0
RGL1	0	1.07921	0.675	0.331	0
SOD2	0	1.07204	0.933	0.738	0
SDC4	0	1.06825	0.73	0.555	0
ANXA3	0	1.06195	0.837	0.635	0
CCL3	6.57006e-285	1.05799	0.734	0.525	1.31401e-281
DRAM1	0	1.04906	0.708	0.465	0
MSR1	0	1.03734	0.515	0.112	0
TNFAIP6	7.68239e-161	1.01817	0.604	0.492	1.53648e-157
NAAA	0	1.01056	0.686	0.3	0
FGL2	8.03288e-211	0.994802	0.606	0.444	1.60658e-207
TSPAN4	0	0.984811	0.545	0.172	0
VIM	3.218e-82	0.976351	0.515	0.463	6.436e-79
PLA2G7	1.411e-203	0.937791	0.568	0.403	2.822e-200
APOE	7.7984e-93	0.931981	0.332	0.232	1.55968e-89
RGS10	0	0.928755	0.681	0.404	0
ENSBTAG00000002773	0	0.927447	0.582	0.301	0
EMILIN2	7.35304e-275	0.900359	0.585	0.337	1.47061e-271
MX2	1.74973e-272	0.89072	0.701	0.541	3.49946e-269
TFEC	0	0.887388	0.606	0.213	0
CD86	0	0.877909	0.672	0.397	0
SCIN	2.70603e-291	0.876427	0.384	0.131	5.41205e-288
MT2A	6.97915e-81	0.860252	0.459	0.398	1.39583e-77
DAB2	9.76003e-158	0.847971	0.414	0.212	1.95201e-154
FCGR2B	2.01114e-133	0.834914	0.434	0.262	4.02227e-130
MMP14	1.66699e-224	0.833827	0.538	0.33	3.33399e-221
CLEC4E	2.73802e-290	0.826166	0.605	0.351	5.47604e-287
IER3	4.40297e-267	0.821362	0.845	0.697	8.80595e-264
CLEC3B	4.43493e-252	0.805489	0.584	0.318	8.86987e-249
TLR2	0	0.800836	0.665	0.3	0
DUSP6	1.33678e-194	0.800357	0.683	0.579	2.67356e-191
GPR84	0	0.79612	0.746	0.496	0
ENSBTAG00000053806	8.10547e-271	0.781744	0.54	0.269	1.62109e-267
BCL2A1	2.32261e-258	0.779891	0.866	0.749	4.64522e-255
CD83	0	0.774051	0.734	0.431	0
NCF4	1.35676e-289	0.769613	0.664	0.442	2.71353e-286
APOBEC3Z1	0.00994596	0.763384	0.21	0.28	1
PLBD1	3.87035e-173	0.758431	0.496	0.31	7.7407e-170
IFI6	8.3532e-208	0.756254	0.627	0.384	1.67064e-204
TBXAS1	9.96562e-196	0.754002	0.539	0.363	1.99312e-192
CXCR4	2.44748e-174	0.750908	0.757	0.651	4.89496e-171
MPEG1	4.62418e-189	0.748402	0.536	0.338	9.24836e-186
BOLA-DMA	2.55243e-113	0.747064	0.534	0.478	5.10486e-110
LGALS1	5.71502e-31	0.745174	0.5	0.579	1.143e-27
EID2	3.32031e-232	0.737932	0.448	0.209	6.64061e-229
CLEC10A	5.57116e-204	0.732265	0.455	0.228	1.11423e-200
ATP6AP1	0	0.718818	0.721	0.479	0
HEBP1	1.29788e-264	0.702459	0.473	0.243	2.59576e-261
CFP	4.0235e-286	0.701723	0.496	0.221	8.047e-283
CLIC2	5.31057e-78	0.692347	0.439	0.331	1.06211e-74
TFRC	4.23815e-199	0.683617	0.477	0.322	8.47631e-196
TXN	1.48246e-216	0.683333	0.942	0.862	2.96491e-213
GPBAR1	1.08268e-164	0.675705	0.5	0.347	2.16537e-161
CA2	8.66496e-105	0.675376	0.608	0.453	1.73299e-101
TGFBI	1.36626e-135	0.672498	0.473	0.315	2.73251e-132
MRC1	0	0.669839	0.424	0.071	0
AOAH	0	0.658402	0.533	0.217	0
NFAM1	0	0.6514	0.654	0.31	0
CLEC4A	4.09398e-295	0.651104	0.656	0.437	8.18796e-292
SRGN	0	0.63949	0.964	0.796	0
TNF	1.39858e-78	0.63688	0.484	0.441	2.79715e-75
NUPR1	2.18012e-250	0.634345	0.868	0.726	4.36023e-247
FCGR1A	4.28889e-201	0.632592	0.366	0.135	8.57778e-198
SGK1	2.07282e-182	0.63206	0.755	0.627	4.14564e-179
SH3BGRL	0	0.627898	0.648	0.343	0
ALDH1A1	9.92791e-174	0.62047	0.677	0.474	1.98558e-170
CEBPD	4.54475e-216	0.616212	0.882	0.613	9.0895e-213
CD40	1.07548e-14	0.612621	0.352	0.369	2.15097e-11
PLIN2	4.41391e-202	0.581444	0.464	0.284	8.82781e-199
ENSBTAG00000034366	3.0298e-183	0.577403	0.675	0.437	6.05961e-180
GPR183	6.05999e-88	0.576985	0.574	0.534	1.212e-84
RAB32	2.53072e-207	0.570385	0.746	0.54	5.06144e-204
MCOLN3	5.2164e-46	0.560855	0.291	0.205	1.04328e-42
IL18	1.80357e-37	0.556242	0.378	0.373	3.60713e-34
MGST1	6.00141e-203	0.555518	0.715	0.546	1.20028e-199
GSTM3	2.33769e-61	0.553091	0.383	0.371	4.67539e-58
LDHA	3.07365e-118	0.542652	0.805	0.702	6.14731e-115
EBI3	2.62783e-152	0.542038	0.413	0.216	5.25565e-149
SDC3	2.78147e-112	0.538373	0.378	0.247	5.56295e-109
ENSBTAG00000053179	0	0.53686	0.449	0.13	0
ENSBTAG00000022570	1.30274e-203	0.528438	0.294	0.074	2.60548e-200
HK3	1.96696e-72	0.527206	0.485	0.481	3.93392e-69
CALHM6	0.025918	0.526415	0.338	0.493	1
PDCD1LG2	0	0.514111	0.397	0.114	0
METRNL	1.35369e-130	0.511964	0.627	0.484	2.70738e-127
TNFSF13B	1.35754e-88	0.511603	0.47	0.393	2.71509e-85
SLAMF8	4.54192e-109	0.511356	0.368	0.205	9.08384e-106
ADA	1.73364e-203	0.510756	0.516	0.316	3.46729e-200
STXBP1	1.77711e-165	0.492018	0.392	0.197	3.55421e-162
ABCA6	1.04602e-225	0.479133	0.359	0.117	2.09205e-222
IL1RN	8.77319e-57	0.470383	0.516	0.51	1.75464e-53
BRI3	3.81044e-192	0.470033	0.91	0.722	7.62089e-189
PKIB	0.000127863	0.467165	0.382	0.502	0.255727
MS4A8	4.75532e-151	0.465615	0.755	0.666	9.51064e-148
SCIMP	9.88706e-171	0.465038	0.395	0.172	1.97741e-167
ALDH2	6.09711e-123	0.461292	0.509	0.409	1.21942e-119
NAPSA	2.00815e-148	0.458621	0.404	0.205	4.01629e-145
ZC3H12C	1.61685e-29	0.456825	0.388	0.429	3.2337e-26
ENSBTAG00000051981	0	0.454199	0.412	0.056	0
SRD5A1	7.16507e-129	0.450071	0.345	0.206	1.43301e-125
GSN	9.33695e-155	0.447333	0.638	0.437	1.86739e-151
PIM3	1.26178e-148	0.441411	0.723	0.588	2.52355e-145
SLAMF7	5.80809e-152	0.440278	0.374	0.194	1.16162e-148
CCDC88A	5.28943e-188	0.435529	0.405	0.204	1.05789e-184
STOM	6.24043e-174	0.432325	0.366	0.151	1.24809e-170
BASP1	1.24312e-237	0.425926	0.645	0.399	2.48624e-234
TNIP3	1.1054e-18	0.424888	0.395	0.463	2.2108e-15
HVCN1	2.29748e-95	0.420895	0.42	0.314	4.59497e-92
RNASE4	1.23478e-41	0.408204	0.433	0.438	2.46956e-38
CD180	5.46148e-88	0.406936	0.35	0.219	1.0923e-84
TKT	4.72714e-119	0.40453	0.707	0.578	9.45428e-116
CARD9	8.25796e-37	0.397811	0.365	0.337	1.65159e-33
IER5L	4.80585e-83	0.39618	0.402	0.353	9.6117e-80
CXCL10	4.74482e-50	0.396059	0.196	0.404	9.48963e-47
PLA2R1	6.95356e-84	0.391587	0.333	0.198	1.39071e-80
BTK	6.83134e-188	0.385715	0.42	0.185	1.36627e-184
IDH1	1.5271e-81	0.377467	0.539	0.481	3.05421e-78
NFKBIA	4.02524e-271	0.374202	0.91	0.897	8.05049e-268
CXCL11	2.45392e-39	0.366089	0.204	0.383	4.90784e-36
LY75	1.71823e-64	0.36451	0.312	0.296	3.43646e-61
BATF3	3.08163e-27	0.363987	0.49	0.539	6.16326e-24
CLDN1	1.49934e-34	0.362094	0.343	0.294	2.99867e-31
NFKBIZ	4.80414e-95	0.361984	0.812	0.703	9.60827e-92
RGS1	9.75108e-91	0.361183	0.727	0.581	1.95022e-87
CXHXorf21	8.47525e-174	0.360359	0.353	0.176	1.69505e-170
ARL11	1.84552e-68	0.358404	0.349	0.271	3.69104e-65
ST6GALNAC2	7.50123e-17	0.35372	0.266	0.248	1.50025e-13
KYNU	1.68869e-85	0.348973	0.328	0.196	3.37738e-82
CSF2RB	0	0.34222	0.368	0.057	0
ALDH3B1	1.61407e-29	0.339379	0.252	0.179	3.22814e-26
SERPINE1	3.99974e-108	0.33134	0.374	0.262	7.99947e-105
AXL	7.65688e-34	0.327449	0.265	0.154	1.53138e-30
ALAS1	4.83546e-105	0.32455	0.714	0.572	9.67091e-102
GK	6.77623e-67	0.324468	0.346	0.28	1.35525e-63
CXCL5	4.8881e-99	0.323138	0.135	0.428	9.7762e-96
BHLHE41	8.44679e-200	0.313363	0.334	0.12	1.68936e-196
ICAM1	4.05153e-155	0.30763	0.746	0.612	8.10306e-152
NLRP3	8.60415e-22	0.302168	0.427	0.474	1.72083e-18
CDC42EP2	9.56412e-36	0.301793	0.286	0.282	1.91282e-32
IL1A	1.6304e-29	0.298316	0.638	0.696	3.26079e-26
CLEC5A	4.5466e-42	0.293687	0.292	0.21	9.09319e-39
TUBB6	7.55516e-09	0.270858	0.277	0.442	1.51103e-05
CLEC4D	5.51187e-124	0.266844	0.309	0.13	1.10237e-120
DUSP2	1.47831e-127	0.265415	0.723	0.561	2.95663e-124
GNB4	9.56829e-42	0.264703	0.297	0.22	1.91366e-38
ANG2	6.64654e-203	0.259857	0.437	0.253	1.32931e-199
SLC40A1	4.12216e-39	0.251028	0.319	0.309	8.24431e-36
BZW2	1.18745e-07	-0.250316	0.398	0.529	0.000237489
PAWR	2.20295e-64	-0.25041	0.026	0.412	4.40589e-61
IL17A	1.9593e-210	-0.251133	0.098	0.477	3.91859e-207
CCN1	1.44417e-125	-0.255211	0.047	0.43	2.88834e-122
RNF144B	2.14869e-28	-0.255317	0.253	0.513	4.29738e-25
FAM162A	2.33655e-15	-0.256077	0.254	0.461	4.6731e-12
CCN2	2.23982e-63	-0.256879	0.037	0.386	4.47964e-60
LSR	2.61245e-143	-0.257205	0.057	0.409	5.2249e-140
PPARG	1.49422e-82	-0.258036	0.14	0.453	2.98844e-79
PRAG1	4.36369e-61	-0.258187	0.078	0.418	8.72738e-58
TM4SF1	5.81317e-178	-0.25966	0.076	0.448	1.16263e-174
FILIP1L	1.10636e-66	-0.259681	0.11	0.385	2.21273e-63
FBL	4.24128e-30	-0.259867	0.308	0.531	8.48256e-27
ENSBTAG00000040098	2.09783e-52	-0.26	0.103	0.43	4.19565e-49
BIN1	5.76379e-17	-0.260289	0.142	0.409	1.15276e-13
PHGDH	2.51411e-11	-0.260546	0.101	0.364	5.02822e-08
SDR16C5	5.41155e-20	-0.260667	0.064	0.351	1.08231e-16
OAS1Y	1.12721e-18	-0.262131	0.298	0.526	2.25441e-15
C2CD4B	2.43321e-19	-0.262447	0.018	0.281	4.86643e-16
ZBTB7C	6.04275e-149	-0.262929	0.008	0.369	1.20855e-145
GALNT12	3.21126e-34	-0.265126	0.111	0.402	6.42253e-31
RHOC	9.03152e-12	-0.266026	0.233	0.449	1.8063e-08
ARPC1A	3.56303e-35	-0.266352	0.213	0.481	7.12607e-32
DAAM1	1.34617e-17	-0.266532	0.065	0.368	2.69233e-14
MALL	7.02872e-256	-0.266725	0.018	0.495	1.40574e-252
TPX2	1.03582e-113	-0.266729	0.14	0.513	2.07163e-110
RHPN2	1.2729e-43	-0.26722	0.082	0.366	2.54579e-40
KIF21A	6.51827e-31	-0.267418	0.048	0.345	1.30365e-27
MPZL2	3.90651e-14	-0.267956	0.062	0.32	7.81303e-11
HDGF	1.56524e-31	-0.268069	0.364	0.574	3.13047e-28
PTPRF	9.02357e-98	-0.268093	0.09	0.433	1.80471e-94
CD99	8.15263e-38	-0.268816	0.3	0.592	1.63053e-34
CTNNA1	5.61588e-90	-0.269	0.198	0.515	1.12318e-86
RIOK3	1.63873e-05	-0.269366	0.532	0.505	0.0327746
CITED4	4.03819e-46	-0.269507	0.11	0.419	8.07638e-43
MISP	1.10723e-178	-0.269982	0.06	0.388	2.21446e-175
H1-2	3.09017e-32	-0.270495	0.141	0.421	6.18034e-29
MYO6	3.25841e-67	-0.273393	0.129	0.367	6.51681e-64
TES	4.15507e-17	-0.274373	0.077	0.365	8.31015e-14
SOX4	1.11007e-11	-0.275662	0.093	0.341	2.22014e-08
IRF7	5.36926e-11	-0.27603	0.213	0.44	1.07385e-07
TMCC3	4.40685e-191	-0.276132	0.108	0.536	8.81371e-188
MCM4	1.52582e-114	-0.276245	0.06	0.449	3.05165e-111
ICOS	1.17001e-172	-0.277367	0.095	0.44	2.34002e-169
AHNAK	1.1063e-05	-0.280659	0.479	0.52	0.0221259
PLAU	4.8982e-21	-0.280758	0.42	0.619	9.79639e-18
PLAC8B	5.1079e-17	-0.282203	0.47	0.625	1.02158e-13
TSPAN15	3.5403e-47	-0.282275	0.095	0.368	7.0806e-44
HSPA1A	0.12229	-0.283053	0.172	0.339	1
ADAM28	5.49426e-21	-0.283169	0.205	0.401	1.09885e-17
TSC22D2	0.10139	-0.283418	0.283	0.405	1
C1GALT1	2.71142e-113	-0.284403	0.169	0.528	5.42283e-110
IL1R2	1.93157e-275	-0.285543	0.026	0.488	3.86315e-272
SPC24	2.68521e-307	-0.286055	0.061	0.568	5.37041e-304
IGFBP3	1.06207e-234	-0.286124	0.105	0.521	2.12415e-231
TNFRSF4	3.64849e-54	-0.288067	0.111	0.414	7.29697e-51
CDKN2D	2.7536e-26	-0.28847	0.042	0.348	5.5072e-23
FOXA2	2.97776e-18	-0.288847	0.065	0.311	5.95553e-15
TNFRSF13B	1.9215e-46	-0.290728	0.116	0.409	3.843e-43
FA2H	2.81241e-130	-0.291033	0.034	0.397	5.62483e-127
SH3YL1	5.68286e-112	-0.291401	0.077	0.432	1.13657e-108
TMPRSS2	7.82605e-99	-0.292044	0.033	0.373	1.56521e-95
ENSBTAG00000017305	3.99849e-109	-0.29236	0.031	0.261	7.99698e-106
CXXC5	1.76817e-13	-0.295067	0.049	0.338	3.53634e-10
TSPAN3	2.36627e-65	-0.295368	0.182	0.499	4.73254e-62
ENSBTAG00000002416	2.07938e-187	-0.295738	0.125	0.534	4.15875e-184
SMC2	1.7863e-65	-0.296544	0.188	0.505	3.57259e-62
APP	6.60113e-20	-0.297118	0.163	0.414	1.32023e-16
PRXL2A	4.53154e-45	-0.299203	0.172	0.461	9.06307e-42
TNFSF15	7.37982e-94	-0.300269	0.045	0.323	1.47596e-90
ENSBTAG00000054525	5.34234e-78	-0.300947	0.011	0.352	1.06847e-74
NPEPPS	9.37279e-19	-0.302424	0.267	0.493	1.87456e-15
ENSBTAG00000050373	1.45607e-137	-0.303681	0.03	0.304	2.91213e-134
AREG	2.02818e-107	-0.305515	0.183	0.521	4.05636e-104
IL17RC	3.17225e-68	-0.306646	0.127	0.454	6.3445e-65
LMNB1	2.9846e-30	-0.307425	0.253	0.506	5.9692e-27
F11R	2.76568e-48	-0.308564	0.056	0.353	5.53136e-45
EHF	4.97707e-89	-0.308838	0.035	0.393	9.95415e-86
KCTD14	1.2076e-105	-0.309545	0.042	0.374	2.41521e-102
ENSBTAG00000025219	2.07619e-154	-0.313489	0.132	0.505	4.15238e-151
CA9	4.79238e-12	-0.315025	0.055	0.322	9.58476e-09
HIST1H1E	4.90105e-22	-0.31895	0.164	0.426	9.80209e-19
MYC	5.91831e-94	-0.320942	0.159	0.52	1.18366e-90
PLGRKT	1.15488e-22	-0.321211	0.433	0.584	2.30977e-19
MSMO1	1.22709e-61	-0.325282	0.131	0.466	2.45418e-58
ZNFX1	0.00119319	-0.326828	0.231	0.431	1
TINAGL1	5.03427e-86	-0.327341	0.049	0.388	1.00685e-82
CCL4	1.03864e-45	-0.327779	0.505	0.431	2.07728e-42
ENSBTAG00000031834	2.22027e-83	-0.327915	0.027	0.382	4.44055e-80
GMDS	4.17467e-116	-0.328782	0.087	0.485	8.34935e-113
TOP2A	7.63426e-163	-0.329062	0.091	0.498	1.52685e-159
RAB27A	7.10043e-80	-0.33068	0.187	0.508	1.42009e-76
SHROOM3	1.19381e-10	-0.331248	0.059	0.331	2.38761e-07
ATP1B1	1.63991e-22	-0.333887	0.299	0.492	3.27982e-19
F3	1.48727e-209	-0.333904	0.136	0.566	2.97453e-206
UBALD2	2.56895e-12	-0.335047	0.501	0.61	5.1379e-09
IDI1	3.73298e-69	-0.337296	0.304	0.595	7.46597e-66
TMEM45B	1.58925e-198	-0.338317	0.064	0.419	3.1785e-195
SMC4	3.38328e-19	-0.340123	0.131	0.402	6.76655e-16
PCLAF	9.3545e-223	-0.341166	0.058	0.503	1.8709e-219
KRTCAP3	1.22701e-100	-0.3417	0.099	0.426	2.45401e-97
IFIT2	1.21822e-55	-0.341981	0.194	0.486	2.43644e-52
RAB25	8.12648e-144	-0.343289	0.025	0.427	1.6253e-140
RAP2A	3.28478e-20	-0.344192	0.094	0.362	6.56955e-17
RASEF	5.15738e-06	-0.344565	0.024	0.296	0.0103148
TJP3	4.62729e-64	-0.345163	0.102	0.418	9.25459e-61
IDH2	1.4588e-45	-0.34795	0.287	0.548	2.9176e-42
SGK2	3.63086e-59	-0.348411	0.026	0.375	7.26172e-56
ARHGAP21	1.42552e-69	-0.349167	0.082	0.354	2.85104e-66
CAPN5	2.49954e-25	-0.349531	0.089	0.357	4.99907e-22
MGST2	1.12838e-250	-0.349765	0.083	0.564	2.25676e-247
NET1	6.84238e-66	-0.34996	0.082	0.44	1.36848e-62
HMGCS1	2.86832e-54	-0.35056	0.178	0.486	5.73664e-51
FAM174B	1.19632e-171	-0.350627	0.068	0.485	2.39264e-168
FHL2	3.8231e-298	-0.352759	0.019	0.542	7.64619e-295
ITGB4	2.3307e-161	-0.353944	0.091	0.422	4.6614e-158
LPCAT3	1.25552e-55	-0.354079	0.25	0.535	2.51103e-52
CGN	2.66278e-23	-0.355104	0.108	0.373	5.32556e-20
HMGA1	2.91312e-09	-0.355352	0.49	0.587	5.82624e-06
TXNIP	0.00393378	-0.35597	0.496	0.555	1
SQLE	1.2096e-160	-0.356922	0.158	0.563	2.41921e-157
LAG3	8.49197e-142	-0.357382	0.136	0.47	1.69839e-138
TNFRSF9	1.15336e-25	-0.358358	0.024	0.295	2.30671e-22
UBE2C	2.63703e-109	-0.35928	0.106	0.47	5.27406e-106
SFTA2	8.80515e-86	-0.360652	0.024	0.41	1.76103e-82
RAB11FIP1	1.00705e-78	-0.361772	0.118	0.466	2.0141e-75
GALNT3	0.000229098	-0.362943	0.157	0.375	0.458195
TAGAP	2.53302e-23	-0.36364	0.52	0.505	5.06604e-20
EVPL	8.33739e-78	-0.364301	0.05	0.307	1.66748e-74
CTLA4	2.42114e-166	-0.365669	0.119	0.483	4.84229e-163
CREB3L1	3.06134e-76	-0.365875	0.045	0.421	6.12268e-73
ATP5MC1	5.25613e-10	-0.366102	0.699	0.681	1.05123e-06
STRBP	3.59959e-98	-0.368885	0.131	0.495	7.19918e-95
P4HB	8.32225e-16	-0.375328	0.655	0.72	1.66445e-12
PGC	5.7675e-35	-0.378353	0.038	0.359	1.1535e-31
ENSBTAG00000026400	5.16896e-136	-0.379782	0.098	0.41	1.03379e-132
RFLNA	6.16086e-205	-0.380172	0.08	0.488	1.23217e-201
SMAGP	2.40164e-101	-0.382649	0.178	0.522	4.80328e-98
JUP	2.07082e-152	-0.383986	0.05	0.451	4.14163e-149
MLPH	4.29201e-31	-0.387806	0.067	0.375	8.58403e-28
EPHA2	5.96817e-70	-0.388312	0.065	0.354	1.19363e-66
CDH17	1.89979e-62	-0.393023	0.052	0.416	3.79957e-59
JUNB	1.06645e-14	-0.393384	0.755	0.819	2.1329e-11
SMIM6	1.85076e-63	-0.393908	0.034	0.393	3.70151e-60
SLC25A5	3.28392e-17	-0.396319	0.579	0.615	6.56784e-14
AGPAT2	3.55732e-39	-0.398548	0.231	0.487	7.11463e-36
BCAS1	4.25493e-76	-0.399058	0.034	0.406	8.50987e-73
MCRIP2	1.11098e-31	-0.401107	0.298	0.522	2.22196e-28
TMEM54	5.27901e-215	-0.401258	0.073	0.511	1.0558e-211
PRR15L	5.3827e-158	-0.401561	0.056	0.446	1.07654e-154
LBH	2.03944e-89	-0.40484	0.099	0.461	4.07887e-86
PCNA	1.17729e-13	-0.405531	0.211	0.44	2.35457e-10
SLC20A1	8.54816e-09	-0.41411	0.181	0.417	1.70963e-05
TRIB1	8.25424e-18	-0.415576	0.541	0.699	1.65085e-14
PLLP	2.0681e-77	-0.418264	0.068	0.426	4.13619e-74
BCL2L14	1.7031e-71	-0.418672	0.107	0.444	3.4062e-68
SERINC2	1.37919e-148	-0.420162	0.118	0.49	2.75838e-145
CYP51A1	1.43045e-101	-0.423338	0.248	0.586	2.86091e-98
IGSF5	2.25488e-64	-0.424428	0.022	0.391	4.50977e-61
CAPN2	2.70824e-60	-0.424975	0.152	0.473	5.41647e-57
ERRFI1	1.11381e-39	-0.429818	0.101	0.417	2.22763e-36
MACC1	4.45105e-27	-0.430506	0.08	0.356	8.90211e-24
BHLHE40	4.18601e-50	-0.433409	0.436	0.681	8.37202e-47
CTTN	3.80939e-205	-0.437582	0.088	0.524	7.61878e-202
LTB	0.0017785	-0.442832	0.122	0.291	1
CENPF	3.66905e-149	-0.443523	0.082	0.489	7.3381e-146
PERP	1.91252e-74	-0.444649	0.058	0.426	3.82504e-71
SPATS2	3.79475e-80	-0.445398	0.174	0.502	7.5895e-77
ENSBTAG00000038233	0	-0.447708	0.127	0.624	0
TNFRSF12A	2.29347e-109	-0.449049	0.135	0.499	4.58695e-106
CRIP1	0.00341294	-0.451336	0.582	0.591	1
TFPI2	1.25916e-180	-0.451622	0.069	0.449	2.51831e-177
SERPINH1	1.53693e-301	-0.452242	0.1	0.575	3.07387e-298
TSTD1	2.39285e-43	-0.455856	0.084	0.42	4.7857e-40
ID3	4.59616e-14	-0.456443	0.245	0.452	9.19231e-11
HES1	3.35005e-43	-0.45887	0.391	0.628	6.70011e-40
ITGA6	1.693e-151	-0.461061	0.05	0.478	3.386e-148
TPM4	3.00748e-28	-0.461481	0.567	0.697	6.01497e-25
ITGB6	8.95674e-157	-0.46824	0.039	0.417	1.79135e-153
STARD10	1.63722e-105	-0.468261	0.027	0.415	3.27444e-102
CSF3R	4.49106e-05	-0.470138	0.096	0.257	0.0898212
CKS2	6.89684e-33	-0.480142	0.186	0.466	1.37937e-29
GSTA2	2.32728e-260	-0.481756	0.093	0.532	4.65456e-257
NOSTRIN	5.30599e-162	-0.48177	0.052	0.436	1.0612e-158
CPD	6.62471e-36	-0.484749	0.172	0.453	1.32494e-32
STMN1	1.14168e-112	-0.485456	0.122	0.503	2.28336e-109
GCNT3	2.74255e-109	-0.489198	0.096	0.448	5.4851e-106
IER2	8.55223e-42	-0.492722	0.33	0.569	1.71045e-38
IRF1	3.09492e-21	-0.493027	0.607	0.756	6.18984e-18
ANXA1	5.67123e-51	-0.493888	0.766	0.813	1.13425e-47
TESC	7.96988e-42	-0.493914	0.15	0.441	1.59398e-38
CST6	2.10549e-166	-0.494516	0.17	0.563	4.21099e-163
VCL	7.03654e-150	-0.49584	0.116	0.521	1.40731e-146
PDZK1IP1	6.18351e-281	-0.49619	0.078	0.55	1.2367e-277
DSP	3.55132e-80	-0.498043	0.073	0.388	7.10264e-77
LGR4	1.52476e-132	-0.498764	0.052	0.477	3.04952e-129
S100A13	6.04595e-263	-0.507208	0.13	0.592	1.20919e-259
ENSBTAG00000051082	0.22932	-0.509507	0.236	0.382	1
LRRC1	2.75051e-37	-0.511565	0.1	0.42	5.50102e-34
STX19	5.12326e-105	-0.512375	0.126	0.493	1.02465e-101
MAL2	2.61733e-121	-0.513507	0.099	0.489	5.23466e-118
FAM234A	1.77873e-29	-0.51492	0.157	0.433	3.55746e-26
KLF5	7.65447e-51	-0.519515	0.267	0.526	1.53089e-47
JUN	8.9624e-67	-0.522961	0.873	0.914	1.79248e-63
TSC22D1	3.67226e-36	-0.52398	0.282	0.522	7.34451e-33
ANXA2	1.46132e-19	-0.526253	0.656	0.744	2.92265e-16
AHSG	2.44233e-256	-0.532106	0.091	0.52	4.88465e-253
PDLIM1	2.22894e-67	-0.536799	0.125	0.438	4.45787e-64
ETHE1	3.96667e-18	-0.537386	0.436	0.551	7.93334e-15
CDH1	2.28633e-38	-0.539613	0.116	0.423	4.57266e-35
BAIAP2L1	1.97133e-137	-0.54436	0.082	0.467	3.94265e-134
GPRC5A	7.25374e-96	-0.544817	0.131	0.482	1.45075e-92
DUT	1.20028e-34	-0.546975	0.358	0.573	2.40055e-31
LAMB3	9.24295e-172	-0.547806	0.056	0.474	1.84859e-168
RHOD	7.51723e-85	-0.551351	0.069	0.45	1.50345e-81
FDPS	1.23094e-119	-0.55317	0.237	0.58	2.46187e-116
KLF6	1.08636e-49	-0.558572	0.735	0.79	2.17272e-46
PLA2G16	3.56108e-15	-0.567461	0.306	0.466	7.12216e-12
AFDN	6.02573e-38	-0.567609	0.042	0.393	1.20515e-34
CFI	9.43367e-147	-0.571337	0.097	0.492	1.88673e-143
HMGB1	4.36059e-68	-0.571855	0.782	0.819	8.72117e-65
EXPH5	2.88357e-62	-0.571893	0.056	0.356	5.76715e-59
ENSBTAG00000048135	4.14484e-177	-0.574154	0.073	0.431	8.28969e-174
KCNK1	3.12641e-118	-0.57604	0.083	0.485	6.25282e-115
ELOVL6	2.66909e-172	-0.57935	0.162	0.556	5.33818e-169
ENSBTAG00000025398	8.45406e-161	-0.579521	0.251	0.617	1.69081e-157
LIMA1	8.51391e-154	-0.579859	0.192	0.58	1.70278e-150
TNS4	1.21049e-272	-0.584425	0.124	0.58	2.42097e-269
CLIC1	1.89946e-83	-0.585257	0.665	0.732	3.79892e-80
PRSS23	1.12932e-266	-0.588775	0.076	0.555	2.25865e-263
FLNB	2.86973e-107	-0.591825	0.216	0.558	5.73946e-104
MARCKSL1	2.84265e-31	-0.604885	0.327	0.56	5.6853e-28
ELF3	8.59198e-63	-0.607716	0.043	0.408	1.7184e-59
CELA1	0.821044	-0.614105	0.083	0.306	1
VNN2	1.8614e-202	-0.617465	0.16	0.585	3.72279e-199
KLF4	0.0019644	-0.619304	0.414	0.504	1
SLC44A4	5.06075e-118	-0.621581	0.123	0.497	1.01215e-114
TUBB4B	1.08629e-64	-0.624882	0.469	0.638	2.17257e-61
PRR13	5.99297e-09	-0.626335	0.641	0.661	1.19859e-05
HOPX	5.90941e-07	-0.627504	0.053	0.306	0.00118188
SQOR	1.4551e-118	-0.628421	0.238	0.573	2.91019e-115
ENSBTAG00000048980	1.76227e-06	-0.631086	0.249	0.445	0.00352454
SPATS2L	3.46933e-92	-0.631709	0.304	0.6	6.93866e-89
ANKRD1	6.2607e-162	-0.638311	0.117	0.512	1.25214e-158
S100A9	2.00313e-122	-0.639505	0.657	0.64	4.00626e-119
HS3ST1	2.34099e-154	-0.64354	0.268	0.635	4.68197e-151
ENSBTAG00000005261	0.0391804	-0.643549	0.104	0.337	1
PLA2G2A	0.460959	-0.644487	0.068	0.278	1
RCAN1	2.48112e-56	-0.661972	0.196	0.492	4.96224e-53
ENSBTAG00000050398	1.48649e-193	-0.671078	0.033	0.4	2.97297e-190
PRDX5	2.19676e-67	-0.678908	0.632	0.714	4.39353e-64
CXADR	9.07056e-105	-0.685088	0.027	0.424	1.81411e-101
CYSTM1	0.682889	-0.690264	0.867	0.753	1
FMN1	2.45506e-166	-0.691577	0.063	0.424	4.91012e-163
LMO7	1.15993e-178	-0.694883	0.058	0.494	2.31985e-175
PHLDA1	3.39878e-72	-0.695132	0.313	0.582	6.79756e-69
CD2AP	3.27693e-194	-0.695193	0.095	0.554	6.55386e-191
SPTSSB	2.3235e-131	-0.69658	0.134	0.514	4.647e-128
ENSBTAG00000048049	1.30496e-98	-0.698667	0.128	0.443	2.60991e-95
CLTB	4.11218e-45	-0.699421	0.457	0.606	8.22435e-42
S100A4	3.31384e-41	-0.70031	0.578	0.761	6.62768e-38
S100A16	2.8498e-282	-0.700678	0.136	0.592	5.69961e-279
XCL2	2.48059e-05	-0.703046	0.037	0.283	0.0496118
PLAC8	0.0127788	-0.704896	0.668	0.748	1
ITPKC	5.66327e-171	-0.723094	0.097	0.513	1.13265e-167
S100A8	2.08135e-42	-0.726141	0.576	0.661	4.16269e-39
ENSBTAG00000054649	1.20392e-21	-0.729233	0.077	0.355	2.40785e-18
PLS1	1.74927e-272	-0.734775	0.14	0.58	3.49854e-269
LGALS4	3.17865e-161	-0.74026	0.059	0.481	6.35731e-158
TXNDC5	4.50687e-107	-0.744143	0.286	0.656	9.01373e-104
HMGB2	1.5431e-28	-0.745246	0.467	0.616	3.08619e-25
EGR1	1.34411e-69	-0.752354	0.409	0.623	2.68822e-66
HEBP2	2.07336e-125	-0.760354	0.147	0.517	4.14672e-122
S100A10	1.20301e-136	-0.763143	0.613	0.803	2.40602e-133
NKG7	0.227289	-0.772389	0.324	0.372	1
SH3BGRL2	4.60237e-155	-0.775583	0.112	0.522	9.20475e-152
ENSBTAG00000000144	3.11778e-14	-0.786141	0.053	0.329	6.23556e-11
CXCR6	1.20121e-16	-0.789499	0.062	0.331	2.40242e-13
C18H19orf33	2.03987e-157	-0.793753	0.14	0.548	4.07975e-154
SYNE2	6.25323e-168	-0.797669	0.054	0.508	1.25065e-164
TNFRSF18	4.491e-43	-0.820037	0.326	0.554	8.982e-40
IFNG	0.000235915	-0.839152	0.088	0.311	0.47183
CD7	0.0425951	-0.843458	0.042	0.27	1
SPINT2	2.70863e-62	-0.856279	0.33	0.557	5.41726e-59
CTSW	5.37224e-06	-0.858082	0.078	0.319	0.0107445
CD69	5.89814e-69	-0.859548	0.078	0.435	1.17963e-65
KNG1	2.70279e-306	-0.86248	0.124	0.61	5.40558e-303
ENSBTAG00000000432	3.66714e-80	-0.863557	0.118	0.46	7.33429e-77
VSIG1	2.85381e-142	-0.864164	0.066	0.484	5.70761e-139
VPREB3	2.11064e-265	-0.867909	0.125	0.592	4.22128e-262
SPTBN1	4.85652e-178	-0.870476	0.083	0.551	9.71304e-175
S100A12	0.14736	-0.873674	0.401	0.585	1
KRT7	2.61131e-288	-0.874679	0.156	0.618	5.22262e-285
S100A14	2.03319e-276	-0.894053	0.111	0.589	4.06638e-273
ENSBTAG00000037510	2.09004e-35	-0.90291	0.109	0.391	4.18008e-32
CIST1	3.90146e-232	-0.907887	0.122	0.57	7.80293e-229
FKBP11	4.37195e-224	-0.913811	0.356	0.76	8.7439e-221
GIMAP7.2	9.75347e-18	-0.924601	0.101	0.366	1.95069e-14
CKMT1A	1.55551e-116	-0.93523	0.125	0.502	3.11101e-113
EPCAM	2.13552e-159	-0.948741	0.094	0.517	4.27104e-156
DERL3	1.13219e-220	-0.951044	0.112	0.588	2.26438e-217
ENSBTAG00000050723	1.28151e-206	-0.963305	0.145	0.557	2.56301e-203
VSIG2	2.36189e-149	-0.967258	0.13	0.53	4.72379e-146
DSTN	1.66055e-72	-0.972239	0.415	0.645	3.3211e-69
ANXA10	1.51709e-39	-0.978836	0.174	0.455	3.03418e-36
FABP3	1.55464e-227	-0.998874	0.182	0.62	3.10927e-224
ISG15	1.57361e-09	-1.0014	0.388	0.593	3.14721e-06
MAL	8.9985e-222	-1.00792	0.126	0.574	1.7997e-218
EZR	2.96931e-254	-1.01955	0.656	0.823	5.93862e-251
MUC1	2.02847e-230	-1.04254	0.132	0.586	4.05694e-227
ENSBTAG00000015260	1.04666e-264	-1.05879	0.206	0.64	2.09333e-261
GADD45A	2.54852e-60	-1.06122	0.485	0.659	5.09705e-57
5-8S-rRNA.3	6.70982e-11	-1.06289	0.422	0.578	1.34196e-07
SYTL2	2.80718e-216	-1.0853	0.089	0.564	5.61435e-213
CAPN8	9.62412e-57	-1.08619	0.093	0.433	1.92482e-53
TCIM	5.88669e-184	-1.08973	0.176	0.592	1.17734e-180
ENSBTAG00000034609	1.6624e-53	-1.10622	0.097	0.42	3.3248e-50
TAGLN2	1.95365e-204	-1.10759	0.468	0.738	3.90731e-201
PTX3	3.90227e-182	-1.11879	0.18	0.582	7.80453e-179
S100A5	8.0389e-226	-1.1495	0.232	0.641	1.60778e-222
7SK.49	8.51821e-11	-1.15951	0.125	0.368	1.70364e-07
TFF1	1.24708e-236	-1.16473	0.216	0.641	2.49416e-233
MZB1	3.83059e-229	-1.16893	0.205	0.654	7.66118e-226
CLDN4	3.25169e-189	-1.19314	0.186	0.598	6.50339e-186
TRDC	1.90714e-09	-1.20507	0.052	0.302	3.81428e-06
CLDN18	3.52819e-134	-1.21151	0.2	0.566	7.05638e-131
CD9	3.34984e-146	-1.25138	0.392	0.718	6.69969e-143
ENSBTAG00000010828	2.71208e-47	-1.26383	0.072	0.383	5.42416e-44
TFF2	2.00014e-202	-1.26638	0.275	0.664	4.00028e-199
ENSBTAG00000001219	4.35354e-148	-1.29941	0.129	0.507	8.70708e-145
ID1	1.43619e-201	-1.33645	0.281	0.667	2.87239e-198
ENSBTAG00000003408	3.46202e-164	-1.34112	0.205	0.608	6.92403e-161
ACTG1	0	-1.35574	0.953	0.979	0
ENSBTAG00000049386	7.66036e-228	-1.35879	0.121	0.578	1.53207e-224
CD24	6.15705e-79	-1.36628	0.301	0.551	1.23141e-75
PIGR	5.69851e-94	-1.38848	0.144	0.504	1.1397e-90
CLCA1	3.81906e-207	-1.40248	0.256	0.659	7.63811e-204
GZMA	9.39177e-19	-1.49764	0.049	0.321	1.87835e-15
WFDC2	1.46995e-214	-1.57939	0.33	0.705	2.93989e-211
SAMD9	1.5994e-142	-1.58693	0.658	0.823	3.19881e-139
ISG12(B)	2.50655e-36	-1.59898	0.192	0.466	5.01311e-33
CXCL17	3.30874e-218	-1.60119	0.243	0.648	6.61747e-215
TFF3	3.1987e-183	-1.62167	0.315	0.676	6.3974e-180
ENSBTAG00000047700	5.79629e-41	-1.63771	0.987	0.989	1.15926e-37
TSPAN1	5.58898e-190	-1.66967	0.237	0.625	1.1178e-186
CD3E	1.30797e-56	-1.71016	0.124	0.44	2.61594e-53
ENSBTAG00000027204	1.09743e-92	-1.77937	0.156	0.506	2.19485e-89
KRT8	9.08894e-167	-1.79934	0.389	0.703	1.81779e-163
KRT19	1.35755e-155	-1.81285	0.482	0.764	2.7151e-152
ENSBTAG00000055240	2.83098e-125	-1.82755	0.299	0.668	5.66195e-122
LYZ2	8.24493e-193	-1.83835	0.791	0.889	1.64899e-189
GHRL	1.18137e-26	-1.86223	0.13	0.399	2.36274e-23
LYZ1.1	1.10896e-172	-1.87965	0.408	0.707	2.21792e-169
CD52	7.2001e-65	-1.91456	0.156	0.48	1.44002e-61
CCL5	1.11216e-26	-1.91621	0.138	0.381	2.22433e-23
JCHAIN	4.86776e-15	-1.94978	0.836	0.912	9.73553e-12
ENSBTAG00000047121	1.73539e-48	-2.00267	0.438	0.745	3.47077e-45
KRT18	9.32255e-234	-2.00616	0.433	0.769	1.86451e-230
S100A2	1.69133e-246	-2.08911	0.877	0.939	3.38265e-243
PGA5	3.99273e-135	-2.09918	0.75	0.853	7.98547e-132
GKN1	6.56132e-189	-2.17567	0.847	0.897	1.31226e-185
VPREB1	1.28666e-57	-2.18484	0.965	0.985	2.57332e-54
GKN2	6.33464e-153	-2.19526	0.542	0.786	1.26693e-149
AGR2	1.70855e-230	-2.20348	0.736	0.882	3.41709e-227
GZMB.1	1.17293e-26	-2.35618	0.089	0.366	2.34587e-23

## Sheet: Pre-B cell
Gene ID	p_val	avg_logFC	pct.1	pct.2	p_val_adj
VPREB1	0	4.73239	1	0.981	0
ENSBTAG00000047121	0	4.61736	0.95	0.687	0
JCHAIN	0	4.38494	1	0.894	0
ENSBTAG00000055240	2.7345e-105	4.36782	0.612	0.626	5.469e-102
ENSBTAG00000003408	1.17107e-45	4.22424	0.254	0.591	2.34214e-42
ENSBTAG00000047700	0	3.83212	0.997	0.988	0
MZB1	0	3.26874	0.976	0.567	0
ENSBTAG00000001219	9.31132e-24	3.10155	0.214	0.487	1.86226e-20
ENSBTAG00000050723	2.83407e-24	2.9632	0.444	0.516	5.66814e-21
DERL3	0	2.69761	0.988	0.49	0
VPREB3	0	2.53601	0.879	0.506	0
TXNDC5	0	2.48887	0.972	0.579	0
ENSBTAG00000048049	1.30221e-33	2.29639	0.158	0.43	2.60442e-30
ENSBTAG00000048135	1.211e-35	2.26656	0.404	0.389	2.422e-32
RGCC	0	1.89238	0.952	0.609	0
CD99	0	1.75959	0.923	0.524	0
FKBP11	0	1.67509	0.965	0.689	0
SEC11C	0	1.59523	0.948	0.615	0
ENSBTAG00000017305	0	1.53745	0.812	0.18	0
ENSBTAG00000050373	1.43277e-121	1.53383	0.438	0.257	2.86554e-118
TNFRSF13B	0	1.24313	0.706	0.344	0
EAF2	0	1.22427	0.705	0.251	0
TNFRSF17	8.45265e-235	1.22391	0.565	0.302	1.69053e-231
ENSBTAG00000053508	0	0.870123	0.406	0.096	0
ENSBTAG00000048030	2.67937e-145	0.855029	0.43	0.217	5.35875e-142
CCR10	0	0.825604	0.466	0.131	0
EMP3	2.6957e-177	0.811247	0.689	0.568	5.39141e-174
ENSBTAG00000051010	4.60163e-43	0.726186	0.293	0.195	9.20326e-40
ENSBTAG00000049878	0	0.721179	0.465	0.137	0
AQP3	2.90919e-82	0.641806	0.471	0.403	5.81837e-79
POU2AF1	3.92953e-145	0.57527	0.406	0.205	7.85906e-142
ENSBTAG00000054133	1.56956e-270	0.544173	0.269	0.045	3.13912e-267
CD79B	2.48942e-201	0.541702	0.404	0.134	4.97885e-198
ADA	4.02791e-114	0.518083	0.452	0.329	8.05583e-111
BAG2	1.75368e-54	0.459324	0.472	0.473	3.50736e-51
ENSBTAG00000048048	4.21127e-82	0.452465	0.254	0.108	8.42253e-79
UBE2S	1.42448e-35	0.449867	0.55	0.57	2.84896e-32
HERPUD1	1.26375e-112	0.415242	0.986	0.842	2.52751e-109
TCF4	1.32975e-07	0.380407	0.39	0.464	0.00026595
CKAP4	5.42803e-38	0.378429	0.477	0.489	1.08561e-34
PIM3	1.7735e-106	0.334509	0.727	0.592	3.547e-103
PARM1	6.08469e-24	0.331414	0.347	0.374	1.21694e-20
MEF2C	1.99868e-79	0.320029	0.255	0.105	3.99737e-76
UBALD2	4.07266e-89	0.309027	0.735	0.585	8.14532e-86
PCLAF	2.0405e-08	0.296119	0.248	0.471	4.081e-05
ENSBTAG00000040098	1.49306e-19	0.289465	0.332	0.398	2.98613e-16
NUF2	0.189661	0.270171	0.222	0.358	1
PSPH	0.0691925	0.269169	0.379	0.537	1
UBE2C	0.00035576	0.264514	0.236	0.446	0.71152
BTK	5.76682e-65	0.250511	0.309	0.203	1.15336e-61
TM4SF1	1.13233e-144	-0.250227	0.05	0.438	2.26466e-141
PRDX5	0.557288	-0.250618	0.773	0.698	1
TBC1D4	0.116884	-0.250626	0.041	0.309	1
C10H15orf48	6.36206e-129	-0.251529	0.023	0.448	1.27241e-125
ATP8B1	7.35829e-73	-0.251566	0.006	0.322	1.47166e-69
HSPD1	6.72458e-26	-0.251724	0.449	0.68	1.34492e-22
EPS8	3.32788e-39	-0.251891	0.041	0.337	6.65576e-36
DAAM1	1.52344e-12	-0.252665	0.05	0.36	3.04689e-09
RHPN2	3.06047e-40	-0.253711	0.035	0.361	6.12094e-37
RGL1	1.14834e-161	-0.254536	0.017	0.404	2.29669e-158
XDH	9.51206e-154	-0.256056	0.035	0.4	1.90241e-150
FOXA3	2.22242e-54	-0.256946	0.012	0.32	4.44483e-51
BOLA-DMA	2.22285e-171	-0.258054	0.048	0.525	4.44569e-168
SLC2A1	7.62729e-28	-0.258702	0.061	0.401	1.52546e-24
MISP	2.6422e-154	-0.258835	0.021	0.381	5.28441e-151
TES	1.64467e-08	-0.259843	0.059	0.357	3.28934e-05
AOAH	4.7017e-12	-0.2606	0.011	0.276	9.40339e-09
CCN1	7.81433e-73	-0.260688	0.042	0.418	1.56287e-69
MALL	8.90117e-177	-0.260939	0.028	0.478	1.78023e-173
DNASE2	1.74089e-24	-0.261464	0.185	0.486	3.48178e-21
ZBTB7C	7.76343e-92	-0.261522	0.015	0.357	1.55269e-88
C2CD4B	2.26147e-08	-0.262375	0.017	0.273	4.52293e-05
FOXA1	1.05363e-95	-0.262785	0.023	0.409	2.10726e-92
MAGI3	2.881e-30	-0.262923	0.026	0.378	5.76199e-27
FA2H	3.78594e-93	-0.26306	0.032	0.386	7.57189e-90
SQLE	2.56037e-78	-0.263092	0.168	0.549	5.12073e-75
GRAMD1C	1.9548e-123	-0.265536	0.028	0.439	3.9096e-120
ATP5F1A	2.49136e-20	-0.265718	0.457	0.653	4.98273e-17
TGFBI	7.98891e-141	-0.266781	0.021	0.363	1.59778e-137
RND3	6.5895e-38	-0.267431	0.045	0.381	1.3179e-34
KHNYN	5.98353e-62	-0.267749	0.06	0.441	1.19671e-58
SDR16C5	3.43281e-19	-0.267785	0.014	0.347	6.86562e-16
NUPR1	0.243892	-0.268123	0.722	0.744	1
ENSBTAG00000051030	6.10011e-85	-0.269585	0.023	0.447	1.22002e-81
KLF3	1.07716e-197	-0.272016	0.044	0.516	2.15431e-194
STRBP	1.62784e-55	-0.273012	0.124	0.484	3.25567e-52
LDHB	7.03487e-19	-0.274121	0.419	0.644	1.40697e-15
CASP6	2.86037e-26	-0.274236	0.088	0.425	5.72074e-23
ITPK1	5.97946e-38	-0.27556	0.059	0.421	1.19589e-34
PLA2G7	2.19408e-143	-0.27625	0.042	0.458	4.38816e-140
KIF21A	2.93971e-23	-0.277283	0.019	0.339	5.87942e-20
KLF10	4.73893e-10	-0.277441	0.18	0.448	9.47787e-07
IGFBP3	1.7443e-204	-0.279179	0.055	0.513	3.4886e-201
TMPRSS2	6.48742e-51	-0.280039	0.025	0.362	1.29748e-47
CDKN2D	5.12694e-08	-0.2807	0.045	0.337	0.000102539
TNIP3	2.48197e-174	-0.280836	0.039	0.494	4.96393e-171
GALNT12	1.32433e-40	-0.281175	0.041	0.399	2.64867e-37
ICOS	2.79872e-146	-0.282174	0.042	0.434	5.59745e-143
ENSBTAG00000002773	1.51465e-79	-0.282215	0.043	0.361	3.02929e-76
PLBD1	2.98832e-58	-0.284835	0.034	0.359	5.97664e-55
TENT5A	0.119823	-0.285295	0.018	0.297	1
CITED4	1.75984e-37	-0.285406	0.061	0.414	3.51969e-34
MANSC1	8.28142e-131	-0.285598	0.024	0.434	1.65628e-127
PTPRF	2.07632e-110	-0.287321	0.016	0.429	4.15264e-107
EDN1	0.0977764	-0.287867	0.013	0.251	1
CD83	0.0395224	-0.288232	0.282	0.484	1
FAM13A	7.61816e-17	-0.288444	0.032	0.358	1.52363e-13
MEFV	8.79394e-96	-0.289141	0.023	0.275	1.75879e-92
MPZL2	2.64573e-10	-0.289723	0.027	0.315	5.29147e-07
ENSBTAG00000054525	8.91727e-44	-0.290249	0.02	0.34	1.78345e-40
GAN	3.14774e-33	-0.290587	0.058	0.41	6.29548e-30
FOXA2	6.24165e-19	-0.294368	0.015	0.307	1.24833e-15
PLIN2	0.00797496	-0.294774	0.032	0.331	1
PKIB	2.35597e-129	-0.295579	0.077	0.526	4.71194e-126
ENSBTAG00000002416	2.35477e-176	-0.296678	0.05	0.527	4.70954e-173
SGK2	2.73335e-09	-0.29808	0.081	0.358	5.46671e-06
GCHFR	3.77831e-82	-0.299775	0.125	0.53	7.55661e-79
GALNT7	2.22514e-103	-0.300208	0.072	0.505	4.45028e-100
PPARG	1.58003e-107	-0.300767	0.05	0.452	3.16006e-104
NR4A1	0.481295	-0.301893	0.169	0.372	1
RGS1	0.0249504	-0.302249	0.583	0.599	1
IL1R2	3.26361e-181	-0.304142	0.036	0.472	6.52722e-178
TXN	8.87787e-16	-0.304995	0.907	0.868	1.77557e-12
PSMB5	8.08093e-09	-0.305399	0.348	0.529	1.61619e-05
MAFG	2.32294e-40	-0.305405	0.14	0.497	4.64588e-37
CCND1	8.70251e-99	-0.30604	0.035	0.412	1.7405e-95
AK2	1.86407e-32	-0.308599	0.269	0.553	3.72813e-29
BREH1	6.33791e-93	-0.308936	0.036	0.419	1.26758e-89
ENSBTAG00000031834	6.29996e-58	-0.309631	0.034	0.37	1.25999e-54
GOLM1	8.56097e-66	-0.30984	0.03	0.402	1.71219e-62
SH3YL1	7.41154e-81	-0.311162	0.041	0.424	1.48231e-77
AKR1C4	8.7124e-22	-0.311512	0.033	0.318	1.74248e-18
GLIPR2	2.46892e-11	-0.312183	0.374	0.606	4.93785e-08
CHP1	9.00296e-28	-0.312474	0.073	0.422	1.80059e-24
WARS1	3.63546e-42	-0.312784	0.278	0.586	7.27092e-39
IL2RA	1.1759e-43	-0.314096	0.047	0.326	2.3518e-40
CD86	1.38409e-81	-0.314511	0.09	0.46	2.76817e-78
APOE	0.000162912	-0.314519	0.032	0.264	0.325824
LRRC25	2.15656e-130	-0.315637	0.028	0.347	4.31313e-127
TINAGL1	4.87509e-69	-0.316935	0.035	0.378	9.75018e-66
TIFAB	6.71434e-88	-0.317139	0.036	0.318	1.34287e-84
KCTD14	2.12757e-78	-0.319949	0.038	0.363	4.25513e-75
IRF7	1.6579e-12	-0.320099	0.156	0.438	3.31579e-09
IL17A	1.38495e-193	-0.321405	0.038	0.471	2.7699e-190
EHF	9.27333e-49	-0.322495	0.041	0.381	1.85467e-45
TNFRSF4	1.19076e-63	-0.323262	0.046	0.41	2.38153e-60
SELL	3.1559e-92	-0.323743	0.044	0.318	6.3118e-89
GRASP	1.42941e-13	-0.325437	0.054	0.349	2.85882e-10
C5AR1	1.21118e-61	-0.325983	0.022	0.26	2.42236e-58
HMGCS1	1.93569e-28	-0.327179	0.175	0.477	3.87138e-25
TMEM45B	5.78992e-136	-0.328071	0.036	0.41	1.15798e-132
TUBB4B	2.35328e-08	-0.328899	0.517	0.628	4.70655e-05
TAX1BP3	3.73773e-63	-0.329526	0.067	0.465	7.47545e-60
RARRES1	4.97493e-57	-0.330527	0.01	0.318	9.94985e-54
BPI	5.74366e-155	-0.330707	0.03	0.396	1.14873e-151
UQCRQ	1.5616e-22	-0.332107	0.492	0.664	3.1232e-19
TMCC3	5.13409e-161	-0.332745	0.061	0.526	1.02682e-157
ENSBTAG00000025219	7.87458e-162	-0.332832	0.051	0.501	1.57492e-158
TSPAN15	2.23871e-45	-0.333166	0.034	0.365	4.47743e-42
ARHGAP18	9.6095e-13	-0.333211	0.048	0.375	1.9219e-09
SHROOM3	1.13296e-07	-0.335332	0.033	0.325	0.000226593
DRAM1	2.06529e-223	-0.340253	0.056	0.534	4.13058e-220
ASGR2	8.54803e-158	-0.340277	0.037	0.457	1.70961e-154
CEACAM1	1.51963e-74	-0.340283	0.076	0.482	3.03926e-71
RAB25	5.416e-98	-0.340338	0.03	0.413	1.0832e-94
TKT	1.71814e-48	-0.340474	0.299	0.62	3.43628e-45
RHOC	4.6704e-21	-0.340644	0.148	0.45	9.34079e-18
EHD4	1.32451e-07	-0.34065	0.111	0.394	0.000264903
MYO6	1.31234e-105	-0.341313	0.024	0.369	2.62468e-102
C1GALT1	2.23493e-150	-0.341348	0.054	0.527	4.46986e-147
FILIP1L	1.22955e-86	-0.341683	0.016	0.385	2.4591e-83
FHL2	1.92311e-193	-0.342839	0.041	0.523	3.84621e-190
ITGB4	1.56615e-146	-0.344645	0.033	0.417	3.13231e-143
TJP3	1.76988e-58	-0.345385	0.039	0.413	3.53977e-55
ALDH2	4.95785e-58	-0.345488	0.05	0.455	9.9157e-55
COX7A2	5.5136e-34	-0.345545	0.791	0.819	1.10272e-30
ARPC1A	8.37753e-62	-0.346785	0.103	0.483	1.67551e-58
KRTCAP3	6.1013e-102	-0.347562	0.036	0.421	1.22026e-98
RASEF	0.0823319	-0.350265	0.019	0.287	1
MDH1	5.60186e-23	-0.350865	0.402	0.604	1.12037e-19
CFP	4.58328e-05	-0.350922	0.041	0.273	0.0916656
RAP2A	2.13486e-22	-0.352152	0.029	0.36	4.26972e-19
TGM2	4.41184e-156	-0.35249	0.054	0.509	8.82367e-153
IL10	1.36005e-168	-0.353356	0.065	0.516	2.72011e-165
SFTA2	6.18798e-56	-0.354365	0.02	0.398	1.2376e-52
CREB3L1	1.33864e-40	-0.354528	0.04	0.409	2.67728e-37
PGC	3.78911e-20	-0.354851	0.026	0.35	7.57822e-17
DUSP6	6.35989e-93	-0.354929	0.213	0.627	1.27198e-89
CYC1	6.21494e-22	-0.354929	0.501	0.659	1.24299e-18
TNFRSF9	2.11499e-13	-0.355933	0.032	0.285	4.22998e-10
GCLM	7.57141e-90	-0.357054	0.082	0.508	1.51428e-86
C3	1.43749e-216	-0.357868	0.041	0.531	2.87498e-213
EVPL	3.26888e-81	-0.357879	0.01	0.302	6.53776e-78
TNFRSF21	1.00191e-40	-0.359752	0.043	0.386	2.00382e-37
SLC25A5	1.74608e-16	-0.359773	0.468	0.624	3.49217e-13
CD8A	0.960413	-0.361665	0.023	0.265	1
LGALS1	3.04214e-157	-0.361909	0.14	0.611	6.08428e-154
ARHGAP21	4.18173e-66	-0.362292	0.017	0.351	8.36346e-63
CA9	2.96846e-07	-0.362296	0.023	0.316	0.000593692
SOX4	6.74053e-16	-0.362404	0.024	0.34	1.34811e-12
NCF4	5.29321e-67	-0.362867	0.121	0.5	1.05864e-63
CSF1R	2.72848e-152	-0.365115	0.046	0.463	5.45697e-149
FAM162A	2.49366e-19	-0.365624	0.187	0.461	4.98732e-16
CGN	1.27864e-34	-0.36967	0.03	0.372	2.55728e-31
BIN1	1.50496e-33	-0.370761	0.041	0.41	3.00992e-30
SDS	6.63692e-141	-0.370809	0.021	0.416	1.32738e-137
IFIT3	4.31515e-70	-0.371171	0.04	0.406	8.6303e-67
ENSBTAG00000026400	3.72858e-122	-0.371831	0.039	0.405	7.45715e-119
FAM174B	2.61987e-112	-0.372185	0.046	0.473	5.23975e-109
LTB	7.71156e-09	-0.373274	0.06	0.291	1.54231e-05
CD84	1.01616e-08	-0.37361	0.009	0.268	2.03233e-05
FDPS	6.2808e-45	-0.376457	0.261	0.567	1.25616e-41
MLPH	9.23546e-27	-0.377077	0.019	0.37	1.84709e-23
NET1	1.81772e-25	-0.377453	0.096	0.427	3.63543e-22
F11R	6.53472e-25	-0.377675	0.028	0.346	1.30694e-21
TNFSF15	1.21526e-72	-0.37816	0.016	0.316	2.43053e-69
CXCL10	1.30137e-137	-0.379343	0.054	0.411	2.60275e-134
TMEM54	7.01413e-145	-0.380854	0.052	0.499	1.40283e-141
TSPAN3	1.55928e-91	-0.381326	0.081	0.498	3.11855e-88
HBEGF	6.79125e-117	-0.381619	0.045	0.451	1.35825e-113
GPNMB	1.27231e-161	-0.38555	0.047	0.483	2.54461e-158
PERP	8.66497e-28	-0.385979	0.083	0.412	1.73299e-24
FGL2	2.01991e-230	-0.38735	0.034	0.503	4.03982e-227
SPATS2	3.02178e-46	-0.38747	0.164	0.492	6.04357e-43
SNX10	0.00860153	-0.388267	0.444	0.565	1
CDH17	6.74204e-42	-0.38907	0.036	0.405	1.34841e-38
SDC4	1.52856e-129	-0.390377	0.17	0.613	3.05712e-126
APP	4.98343e-33	-0.391785	0.067	0.415	9.96686e-30
MAFF	0.000386897	-0.393821	0.086	0.374	0.773793
RFLNA	2.46993e-156	-0.394726	0.042	0.478	4.93986e-153
IDH1	1.01815e-110	-0.395853	0.074	0.526	2.0363e-107
IFIT1	4.04613e-45	-0.397737	0.016	0.359	8.09225e-42
BCAS1	4.60951e-38	-0.39881	0.036	0.394	9.21902e-35
PRR15L	1.2697e-103	-0.39932	0.034	0.435	2.5394e-100
BHLHE40	4.6197e-21	-0.401728	0.45	0.671	9.23941e-18
UGCG	3.85985e-131	-0.401906	0.054	0.527	7.7197e-128
TXNDC17	4.68619e-91	-0.402473	0.222	0.608	9.37239e-88
RAB27A	4.44224e-94	-0.403684	0.09	0.507	8.88449e-91
PLLP	1.00602e-33	-0.404139	0.085	0.413	2.01203e-30
JUP	1.07725e-99	-0.405403	0.04	0.439	2.1545e-96
GLUL	1.3869e-30	-0.405436	0.116	0.459	2.77379e-27
HSPA1A	0.0335141	-0.405463	0.143	0.336	1
THBS1	5.73013e-152	-0.406269	0.025	0.413	1.14603e-148
EPHA2	4.30912e-52	-0.406522	0.019	0.349	8.61824e-49
CAPN5	5.49073e-24	-0.406938	0.026	0.354	1.09815e-20
SMIM6	4.07526e-30	-0.408712	0.032	0.382	8.15052e-27
CLEC4E	7.24497e-171	-0.410647	0.025	0.414	1.44899e-167
IGSF5	4.58344e-27	-0.414357	0.037	0.377	9.16688e-24
SERPINE1	4.11173e-16	-0.415422	0.017	0.299	8.22346e-13
SLC40A1	9.31873e-29	-0.41672	0.03	0.336	1.86375e-25
TRIB1	1.17875e-20	-0.417382	0.485	0.699	2.35749e-17
CAMK2D	1.63545e-48	-0.418336	0.065	0.456	3.2709e-45
PRXL2A	7.67834e-60	-0.419012	0.074	0.461	1.53567e-56
GAMT	4.96429e-12	-0.42041	0.222	0.461	9.92858e-09
NR1H3	4.08816e-116	-0.421798	0.058	0.501	8.17632e-113
SERINC2	1.65793e-134	-0.426451	0.052	0.484	3.31586e-131
PEPD	2.05319e-42	-0.430163	0.11	0.481	4.10638e-39
IL17RC	1.34848e-70	-0.431044	0.051	0.45	2.69696e-67
LBH	2.72089e-70	-0.432768	0.05	0.454	5.44179e-67
CD55	3.06848e-112	-0.434185	0.05	0.443	6.13696e-109
ENSBTAG00000038233	7.41597e-253	-0.436082	0.076	0.613	1.48319e-249
MCRIP2	1.04159e-49	-0.436113	0.198	0.524	2.08319e-46
CTSB	4.59468e-80	-0.438995	0.072	0.491	9.18935e-77
CTTN	2.47559e-149	-0.442397	0.054	0.514	4.95118e-146
OSM	3.0276e-52	-0.442657	0.045	0.338	6.0552e-49
TIMP2	4.82319e-73	-0.442801	0.044	0.388	9.64638e-70
ERRFI1	1.37561e-21	-0.443341	0.083	0.408	2.75122e-18
TSTD1	7.86325e-17	-0.44486	0.092	0.408	1.57265e-13
MACC1	7.76462e-28	-0.448535	0.03	0.352	1.55292e-24
TSC22D2	1.06577e-10	-0.450764	0.123	0.416	2.13155e-07
SERPINH1	8.67074e-243	-0.45095	0.047	0.565	1.73415e-239
GALNT3	2.16511e-21	-0.452461	0.026	0.38	4.33022e-18
ITGA6	1.2622e-81	-0.454583	0.049	0.465	2.5244e-78
TFPI2	2.07748e-137	-0.454641	0.039	0.44	4.15496e-134
CTLA4	6.15243e-159	-0.455075	0.055	0.477	1.23049e-155
CAPN2	2.00798e-46	-0.458875	0.112	0.467	4.01596e-43
NPEPPS	2.41138e-72	-0.459373	0.101	0.501	4.82275e-69
TLR2	1.39957e-70	-0.461482	0.041	0.37	2.79914e-67
PLPP2	5.50988e-67	-0.461585	0.039	0.453	1.10198e-63
NAAA	0.133391	-0.464058	0.156	0.363	1
MGST2	1.32724e-182	-0.464069	0.058	0.551	2.65448e-179
SLC20A1	9.40548e-10	-0.464336	0.13	0.414	1.8811e-06
NLRP3	4.02509e-192	-0.464942	0.043	0.509	8.05019e-189
LGR4	1.04702e-86	-0.46812	0.046	0.464	2.09403e-83
STARD10	3.89721e-47	-0.46979	0.037	0.401	7.79442e-44
RGS10	5.5043e-84	-0.469796	0.044	0.473	1.10086e-80
NOSTRIN	4.88328e-105	-0.471691	0.031	0.425	9.76657e-102
ITGB6	3.34505e-103	-0.472855	0.013	0.407	6.69009e-100
RNF144B	1.46222e-151	-0.47303	0.044	0.525	2.92445e-148
BCL2L14	6.08744e-80	-0.477152	0.03	0.441	1.21749e-76
ENSBTAG00000004714	7.33944e-128	-0.479481	0.022	0.338	1.46789e-124
GSTA2	2.8541e-210	-0.479582	0.057	0.521	5.7082e-207
PLTP	1.00897e-184	-0.480004	0.034	0.517	2.01795e-181
F3	7.66388e-219	-0.480697	0.057	0.559	1.53278e-215
CCL2	8.40106e-124	-0.481334	0.037	0.42	1.68021e-120
NDRG1	1.30076e-16	-0.484042	0.067	0.405	2.60152e-13
RAB11FIP1	4.43576e-79	-0.484363	0.04	0.462	8.87152e-76
ATP6AP1	4.59187e-61	-0.485218	0.145	0.541	9.18374e-58
SMAGP	6.28258e-111	-0.489998	0.09	0.519	1.25652e-107
PLSCR2	5.33234e-159	-0.491014	0.064	0.565	1.06647e-155
LRRC1	6.63923e-31	-0.49316	0.059	0.413	1.32785e-27
PDZK1IP1	4.30179e-202	-0.493598	0.052	0.538	8.60359e-199
ETS2	5.8738e-90	-0.494398	0.081	0.51	1.17476e-86
RETN	9.77014e-173	-0.494432	0.042	0.439	1.95403e-169
DSP	1.12091e-71	-0.496522	0.036	0.382	2.24182e-68
PLK2	1.87328e-39	-0.496819	0.151	0.479	3.74656e-36
IFIT2	1.32781e-134	-0.501435	0.044	0.491	2.65561e-131
ADAM28	1.5699e-100	-0.501477	0.013	0.412	3.1398e-97
GCNT3	4.37237e-118	-0.501895	0.018	0.444	8.74474e-115
MAL2	2.36696e-87	-0.50283	0.065	0.48	4.73393e-84
VCL	1.46911e-119	-0.502879	0.065	0.513	2.93822e-116
CST6	1.24453e-153	-0.503826	0.1	0.557	2.48905e-150
CTNNA1	5.56948e-184	-0.505753	0.021	0.522	1.1139e-180
ZNFX1	1.97244e-52	-0.506262	0.045	0.442	3.94488e-49
KCNK1	9.26702e-64	-0.506267	0.092	0.471	1.8534e-60
TNFRSF12A	2.27516e-92	-0.508015	0.079	0.492	4.55032e-89
PECAM1	1.03728e-75	-0.510613	0.067	0.442	2.07457e-72
EIF6	6.27209e-75	-0.515425	0.299	0.625	1.25442e-71
SIRPA	4.64595e-157	-0.51737	0.063	0.52	9.2919e-154
STX19	2.71811e-105	-0.518681	0.063	0.487	5.43622e-102
CTSD	7.78912e-21	-0.520448	0.064	0.402	1.55782e-17
ELOVL6	9.70719e-126	-0.525404	0.127	0.546	1.94144e-122
PTGR1	3.18464e-56	-0.526499	0.136	0.512	6.36929e-53
B4GALT1	6.5133e-115	-0.530219	0.103	0.547	1.30266e-111
TESC	2.54051e-47	-0.532143	0.073	0.438	5.08101e-44
LIPA	8.96294e-48	-0.535678	0.045	0.432	1.79259e-44
AHSG	4.44092e-198	-0.536354	0.061	0.509	8.88183e-195
HTRA1	3.05684e-270	-0.536583	0.048	0.597	6.11369e-267
SH3BGRL	7.71589e-32	-0.53725	0.061	0.408	1.54318e-28
BZW2	1.85277e-58	-0.539678	0.2	0.543	3.70553e-55
RHOD	1.8672e-51	-0.541356	0.067	0.438	3.7344e-48
MID1IP1	8.90416e-174	-0.54215	0.05	0.542	1.78083e-170
PDLIM1	1.06341e-59	-0.545229	0.07	0.433	2.12682e-56
BAIAP2L1	3.64341e-100	-0.545699	0.048	0.457	7.28681e-97
CDH1	1.74882e-26	-0.547282	0.083	0.416	3.49763e-23
BLVRB	2.09836e-127	-0.547997	0.232	0.667	4.19672e-124
LAMB3	1.07411e-120	-0.551895	0.035	0.462	2.14822e-117
CD2AP	1.33463e-64	-0.553626	0.18	0.531	2.66925e-61
BOLA-DMB	2.02339e-37	-0.556175	0.17	0.527	4.04679e-34
LAG3	1.4252e-156	-0.557155	0.054	0.467	2.85041e-153
BASP1	4.52641e-16	-0.557803	0.158	0.453	9.05282e-13
S100A13	1.78092e-223	-0.563128	0.061	0.584	3.56184e-220
MT2A	9.31667e-45	-0.564257	0.071	0.436	1.86333e-41
NFAM1	4.75632e-129	-0.564393	0.047	0.378	9.51263e-126
SPP1	2.36346e-75	-0.564617	0.052	0.363	4.72693e-72
CLEC6A	6.83595e-155	-0.564753	0.041	0.418	1.36719e-151
IFI6	4.62811e-05	-0.566496	0.203	0.431	0.0925621
CSF3R	3.75188e-12	-0.566535	0.023	0.259	7.50377e-09
EXPH5	7.36134e-60	-0.568684	0.016	0.35	1.47227e-56
ACP5	1.56461e-29	-0.571343	0.249	0.559	3.12922e-26
AFDN	2.80431e-16	-0.574253	0.04	0.382	5.60863e-13
IQGAP2	8.39851e-39	-0.576328	0.289	0.561	1.6797e-35
TCF7L2	2.33776e-113	-0.577031	0.039	0.488	4.67552e-110
AGPAT2	3.11996e-111	-0.57739	0.047	0.496	6.23992e-108
ANXA4	2.86264e-159	-0.577564	0.061	0.549	5.72529e-156
ARHGAP5	8.27455e-163	-0.57903	0.068	0.555	1.65491e-159
TNS4	2.42203e-233	-0.580084	0.053	0.572	4.84407e-230
HMGA1	6.07014e-61	-0.587107	0.278	0.604	1.21403e-57
CFI	2.91931e-121	-0.587598	0.059	0.483	5.83863e-118
CD14	1.39504e-229	-0.589088	0.063	0.557	2.79008e-226
FABP3	6.97719e-53	-0.591061	0.308	0.594	1.39544e-49
LAMP1	0.301118	-0.591064	0.208	0.424	1
PRSS23	1.75601e-174	-0.592755	0.062	0.541	3.51202e-171
ENSBTAG00000009656	3.02184e-112	-0.594911	0.153	0.604	6.04369e-109
LMNA	8.72461e-167	-0.59974	0.064	0.548	1.74492e-163
ELF3	1.5606e-27	-0.601216	0.041	0.396	3.1212e-24
MGST1	2.74523e-101	-0.601974	0.183	0.602	5.49045e-98
GPRC5A	2.79476e-102	-0.602084	0.052	0.478	5.58952e-99
PLA2G2A	0.642398	-0.603465	0.025	0.275	1
PLAUR	6.99866e-245	-0.605029	0.039	0.585	1.39973e-241
FAM234A	1.43674e-38	-0.608519	0.063	0.433	2.87348e-35
CXCL9	1.04352e-227	-0.608679	0.059	0.544	2.08705e-224
MX1	6.81983e-129	-0.610979	0.043	0.522	1.36397e-125
ANKRD1	1.39874e-152	-0.613856	0.049	0.506	2.79748e-149
CHI3L1	3.95251e-163	-0.613868	0.051	0.475	7.90502e-160
ATP1B1	4.17545e-107	-0.616692	0.086	0.506	8.3509e-104
ADAM10	2.86668e-123	-0.618914	0.147	0.594	5.73337e-120
IFI30	8.06092e-48	-0.620807	0.259	0.612	1.61218e-44
SLC44A4	1.11037e-114	-0.621238	0.048	0.492	2.22074e-111
CSF1	1.51657e-209	-0.622017	0.063	0.57	3.03315e-206
BATF3	5.76389e-214	-0.622972	0.07	0.577	1.15278e-210
CTSL	2.60524e-257	-0.626938	0.071	0.614	5.21048e-254
UPP1	0.512973	-0.630084	0.047	0.296	1
PYCARD	7.95819e-127	-0.630354	0.1	0.565	1.59164e-123
CLEC4A	4.22211e-132	-0.6305	0.049	0.501	8.44422e-129
ENSBTAG00000005261	0.000135402	-0.63155	0.045	0.335	0.270803
ENSBTAG00000050398	2.1479e-115	-0.638985	0.028	0.389	4.2958e-112
CFB	6.78286e-144	-0.640984	0.072	0.54	1.35657e-140
CD68	1.9041e-80	-0.64243	0.063	0.467	3.80821e-77
NCF1	6.40844e-167	-0.64456	0.063	0.526	1.28169e-163
CPD	8.10052e-65	-0.646473	0.039	0.457	1.6201e-61
CYBB	4.17021e-31	-0.649685	0.156	0.451	8.34041e-28
LMO7	5.85302e-85	-0.65015	0.079	0.478	1.1706e-81
FLNB	2.50083e-133	-0.652869	0.11	0.557	5.00167e-130
HOPX	0.00426094	-0.65527	0.025	0.3	1
HES1	1.49129e-92	-0.659924	0.271	0.632	2.98258e-89
NPC2	3.67306e-118	-0.663287	0.216	0.643	7.34613e-115
MX2	1.6513e-267	-0.663539	0.047	0.608	3.30259e-264
CAPG	1.33501e-66	-0.663694	0.059	0.48	2.67002e-63
PLGRKT	3.4322e-133	-0.666119	0.16	0.605	6.8644e-130
GSN	1.53386e-61	-0.66668	0.062	0.498	3.06771e-58
RAB32	6.67712e-125	-0.66904	0.147	0.603	1.33542e-121
FCGR3A	1.33702e-254	-0.669184	0.068	0.62	2.67405e-251
FMN1	2.08088e-129	-0.669544	0.025	0.416	4.16175e-126
AREG	8.32737e-168	-0.671015	0.051	0.522	1.66547e-164
TNF	1.73578e-103	-0.671629	0.038	0.485	3.47156e-100
APLP2	1.65222e-71	-0.671758	0.086	0.501	3.30443e-68
NFE2L2	4.56181e-169	-0.67317	0.077	0.601	9.12361e-166
SPTBN1	1.08568e-42	-0.675596	0.224	0.523	2.17136e-39
CELA1	0.383647	-0.678319	0.029	0.304	1
IER2	3.69534e-45	-0.6828	0.264	0.568	7.39068e-42
IRF1	2.20331e-36	-0.684081	0.539	0.757	4.40663e-33
OAS1Y	4.27272e-139	-0.684375	0.056	0.541	8.54544e-136
VNN2	9.84152e-214	-0.685316	0.064	0.58	1.9683e-210
CXADR	5.48451e-47	-0.691178	0.037	0.411	1.0969e-43
ZFP36	7.16649e-26	-0.695221	0.347	0.589	1.4333e-22
GRN	1.48145e-158	-0.698657	0.085	0.579	2.9629e-155
S100A16	6.83726e-244	-0.699957	0.067	0.584	1.36745e-240
TCIRG1	1.58383e-97	-0.700248	0.103	0.553	3.16765e-94
GADD45A	0.00106806	-0.700932	0.607	0.642	1
IL4I1	3.55277e-22	-0.701693	0.224	0.523	7.10554e-19
S100A10	1.18436e-73	-0.70438	0.679	0.791	2.36871e-70
RAP2B	1.33572e-94	-0.705738	0.168	0.577	2.67145e-91
CSTB	9.15123e-110	-0.706509	0.143	0.597	1.83025e-106
PLS1	2.72271e-231	-0.707174	0.078	0.571	5.44543e-228
SPTSSB	3.37371e-121	-0.707265	0.067	0.508	6.74742e-118
TXNIP	9.24786e-26	-0.708426	0.359	0.566	1.84957e-22
KLF5	1.78851e-119	-0.709153	0.088	0.535	3.57702e-116
CCL8	3.55634e-204	-0.710362	0.046	0.514	7.11269e-201
RARRES2	8.95139e-135	-0.715586	0.046	0.492	1.79028e-131
XCL2	0.0725521	-0.719857	0.021	0.277	1
ENSBTAG00000054649	1.80246e-11	-0.729972	0.048	0.349	3.60491e-08
CREG1	2.51923e-76	-0.733729	0.085	0.508	5.03845e-73
RNASE4	4.49363e-80	-0.73914	0.048	0.474	8.98726e-77
LAP3	1.4408e-74	-0.739185	0.406	0.67	2.88159e-71
ENSBTAG00000025398	4.85666e-237	-0.741652	0.092	0.62	9.71332e-234
CTSH	6.10899e-165	-0.745591	0.142	0.653	1.2218e-161
ASRGL1	2.15625e-224	-0.74693	0.124	0.652	4.3125e-221
ITPKC	1.83459e-152	-0.750254	0.032	0.506	3.66917e-149
EZR	4.66474e-85	-0.752571	0.771	0.807	9.32949e-82
CLIC1	2.29029e-110	-0.754522	0.529	0.743	4.58058e-107
RCAN1	1.42799e-56	-0.75698	0.128	0.489	2.85598e-53
ENSBTAG00000009359	1.17298e-139	-0.762375	0.11	0.591	2.34596e-136
ENSBTAG00000051082	3.49125e-37	-0.764608	0.033	0.396	6.98249e-34
HEBP2	2.16695e-99	-0.767536	0.101	0.51	4.3339e-96
RIOK3	1.46099e-35	-0.779625	0.246	0.533	2.92198e-32
LGALS4	2.65655e-86	-0.780286	0.065	0.466	5.31311e-83
ENSBTAG00000000144	8.71085e-09	-0.792554	0.026	0.322	1.74217e-05
SH3BGRL2	1.67587e-133	-0.793548	0.053	0.514	3.35174e-130
ENSBTAG00000022395	7.01737e-187	-0.79864	0.077	0.51	1.40347e-183
LIMA1	8.04917e-191	-0.799	0.072	0.579	1.60983e-187
TSC22D1	3.16155e-87	-0.804655	0.122	0.529	6.32309e-84
HMOX1	2.01567e-201	-0.806261	0.065	0.579	4.03133e-198
KLF6	6.27126e-82	-0.807713	0.665	0.795	1.25425e-78
CXCL16	7.37434e-203	-0.808043	0.072	0.62	1.47487e-199
SQOR	1.08753e-174	-0.819676	0.087	0.577	2.17506e-171
CXCR6	5.61355e-05	-0.819937	0.047	0.324	0.112271
LGMN	1.12804e-215	-0.840207	0.136	0.656	2.25608e-212
C18H19orf33	6.02135e-142	-0.844316	0.076	0.541	1.20427e-138
CD7	0.534777	-0.846639	0.025	0.264	1
ICAM1	5.0754e-123	-0.849435	0.213	0.667	1.01508e-119
PLAU	1.79614e-251	-0.850424	0.104	0.643	3.59228e-248
ALDH1A1	5.96363e-127	-0.851099	0.052	0.539	1.19273e-123
SYNE2	2.38486e-100	-0.857866	0.053	0.494	4.76971e-97
ANG2	0.00452098	-0.858576	0.056	0.295	1
CA2	2.42864e-76	-0.859001	0.083	0.507	4.85728e-73
KNG1	3.13072e-233	-0.860775	0.084	0.598	6.26144e-230
VSIG1	4.08186e-70	-0.861993	0.074	0.47	8.16372e-67
ID3	1.91479e-38	-0.862401	0.105	0.459	3.82959e-35
HS3ST1	1.59841e-222	-0.869745	0.122	0.637	3.19682e-219
CLTB	1.11954e-67	-0.870033	0.34	0.613	2.23907e-64
SGK1	6.2206e-184	-0.879693	0.176	0.685	1.24412e-180
ETHE1	4.90667e-80	-0.880428	0.218	0.568	9.81334e-77
LDHA	3.04052e-131	-0.883168	0.404	0.743	6.08104e-128
ENSBTAG00000000432	6.73016e-49	-0.887505	0.096	0.451	1.34603e-45
GPR84	3.49959e-231	-0.894179	0.063	0.569	6.99919e-228
CTSW	2.23703e-06	-0.896005	0.027	0.316	0.00447407
FTL	5.07297e-50	-0.899634	0.47	0.711	1.01459e-46
IDO1	6.77133e-264	-0.90156	0.08	0.636	1.35427e-260
CIST1	3.12344e-175	-0.904202	0.083	0.56	6.24688e-172
ANXA1	4.25515e-123	-0.912905	0.676	0.82	8.51031e-120
KRT7	1.61639e-256	-0.914935	0.091	0.609	3.23277e-253
PLA2G16	3.43805e-57	-0.91812	0.099	0.48	6.8761e-54
ENSBTAG00000037510	2.56411e-19	-0.928105	0.065	0.386	5.12822e-16
IFNG	2.38514e-05	-0.939036	0.033	0.309	0.0477029
S100A14	3.59054e-191	-0.939464	0.089	0.576	7.18108e-188
SCPEP1	9.60211e-54	-0.941681	0.14	0.535	1.92042e-50
CXCL2	5.35633e-199	-0.943442	0.095	0.609	1.07127e-195
SELENOP	2.2706e-98	-0.946612	0.09	0.535	4.5412e-95
CLU	8.38411e-238	-0.948086	0.087	0.621	1.67682e-234
SPATS2L	5.10862e-221	-0.949439	0.083	0.611	1.02172e-217
EPCAM	9.47727e-99	-0.950178	0.086	0.505	1.89545e-95
VSIG2	6.08601e-112	-0.957806	0.098	0.521	1.2172e-108
ENSBTAG00000034366	3.7144e-49	-0.959977	0.116	0.497	7.4288e-46
CKMT1A	1.92318e-89	-0.967218	0.087	0.493	3.84636e-86
HSPB1	2.56117e-113	-0.968092	0.324	0.687	5.12235e-110
AIF1	1.59104e-249	-0.983468	0.101	0.651	3.18208e-246
VIM	1.67473e-47	-0.988957	0.132	0.5	3.34946e-44
GIMAP7.2	1.94288e-16	-0.990636	0.048	0.363	3.88577e-13
FTL	1.96179e-56	-0.991545	0.529	0.75	3.92358e-53
ANXA3	7.53416e-228	-1.00395	0.169	0.705	1.50683e-224
PSAP	3.72702e-86	-1.01124	0.353	0.696	7.45404e-83
FABP7	1.40341e-143	-1.01544	0.088	0.549	2.80681e-140
CTSC	4.4951e-206	-1.01644	0.116	0.654	8.9902e-203
ARAF	9.10938e-50	-1.0255	0.267	0.587	1.82188e-46
IL7R	2.60636e-162	-1.03613	0.08	0.568	5.21272e-159
BCL2A1	4.71183e-83	-1.04798	0.514	0.786	9.42366e-80
DUSP1	1.10682e-82	-1.04998	0.664	0.842	2.21364e-79
ALAS1	6.94542e-145	-1.05661	0.173	0.627	1.38908e-141
TPM4	6.08523e-198	-1.05829	0.264	0.721	1.21705e-194
LGALS9	1.1327e-268	-1.05861	0.101	0.676	2.2654e-265
CAPN8	7.28692e-30	-1.06191	0.079	0.423	1.45738e-26
ANXA10	3.17279e-37	-1.06817	0.122	0.451	6.34558e-34
MUC1	3.6274e-185	-1.07358	0.091	0.576	7.25479e-182
PLAC8B	1.67139e-206	-1.08035	0.121	0.653	3.34278e-203
PHLDA1	3.21943e-174	-1.08205	0.113	0.592	6.43885e-171
MAL	5.4863e-153	-1.08784	0.107	0.561	1.09726e-149
MS4A8	0	-1.09037	0.1	0.731	0
CD74	4.48299e-52	-1.09794	0.392	0.693	8.96599e-49
MGST3	1.14233e-136	-1.10357	0.517	0.737	2.28467e-133
MARCKSL1	4.16173e-140	-1.10402	0.091	0.575	8.32346e-137
SYTL2	4.36112e-152	-1.10616	0.059	0.552	8.72224e-149
TNFRSF18	1.9554e-139	-1.11343	0.119	0.566	3.9108e-136
AHNAK	2.97503e-101	-1.12552	0.105	0.554	5.95006e-98
ENSBTAG00000015260	4.13127e-233	-1.12675	0.13	0.633	8.26254e-230
ENSBTAG00000034609	2.12469e-29	-1.13018	0.079	0.412	4.24938e-26
EGR1	1.37022e-91	-1.14433	0.298	0.627	2.74045e-88
ENSBTAG00000037605	3.19421e-105	-1.14838	0.303	0.723	6.38843e-102
JUNB	2.39116e-189	-1.14942	0.543	0.836	4.78232e-186
ATF3	1.27444e-89	-1.15019	0.311	0.637	2.54888e-86
TCIM	1.85842e-131	-1.15786	0.15	0.581	3.71685e-128
NKG7	5.60686e-28	-1.15791	0.053	0.396	1.12137e-24
IER3	4.71098e-100	-1.15924	0.413	0.743	9.42196e-97
C1QB	4.74379e-270	-1.16612	0.074	0.624	9.48757e-267
IL1B	5.12102e-206	-1.17163	0.09	0.593	1.0242e-202
TAGLN2	2.03651e-137	-1.17842	0.49	0.728	4.07302e-134
DUSP2	4.17757e-113	-1.18528	0.159	0.62	8.35514e-110
CLDN4	2.0524e-170	-1.18653	0.126	0.59	4.10479e-167
7SK.49	1.93608e-14	-1.18825	0.063	0.366	3.87217e-11
CDKN1A	7.20178e-246	-1.18989	0.24	0.754	1.44036e-242
FABP5	1.16678e-100	-1.19409	0.406	0.677	2.33357e-97
PRR13	6.09063e-147	-1.19555	0.307	0.691	1.21813e-143
KLF4	4.11362e-100	-1.22168	0.087	0.532	8.22724e-97
FCER1G	2.12008e-136	-1.22351	0.072	0.566	4.24017e-133
TNFAIP6	2.2744e-236	-1.22593	0.052	0.548	4.5488e-233
BRI3	2.56262e-163	-1.22989	0.458	0.771	5.12525e-160
S100A5	3.32768e-205	-1.231	0.153	0.635	6.65535e-202
ENSBTAG00000010155	1.14603e-114	-1.24107	0.072	0.521	2.29206e-111
SPINT2	1.62728e-132	-1.24623	0.114	0.57	3.25457e-129
CST3	5.66357e-05	-1.24843	0.629	0.683	0.113271
CLDN18	1.74688e-139	-1.25332	0.117	0.562	3.49375e-136
TFF1	5.95263e-214	-1.25992	0.147	0.634	1.19053e-210
ANXA2	1.40588e-200	-1.26103	0.359	0.769	2.81175e-197
DSTN	1.06193e-152	-1.26127	0.238	0.654	2.12385e-149
5-8S-rRNA.3	0.000114121	-1.26397	0.414	0.574	0.228242
TRDC	0.00650351	-1.27969	0.026	0.297	1
IL1RN	9.08012e-143	-1.29883	0.077	0.552	1.81602e-139
ENSBTAG00000010828	5.11032e-32	-1.30452	0.044	0.375	1.02206e-28
IL1A	0	-1.30756	0.122	0.743	0
CTSS	5.02161e-60	-1.33142	0.369	0.722	1.00432e-56
NFKBIZ	7.01532e-242	-1.34697	0.254	0.759	1.40306e-238
TFF2	7.50492e-188	-1.3529	0.208	0.658	1.50098e-184
ACTG1	0	-1.36309	0.95	0.978	0
ENSBTAG00000049386	4.143e-145	-1.37852	0.116	0.564	8.28599e-142
M-SAA3.2	1.88492e-198	-1.38301	0.216	0.727	3.76983e-195
CTSZ	3.18018e-105	-1.39015	0.277	0.699	6.36036e-102
MARCKS	3.26004e-296	-1.42331	0.103	0.717	6.52008e-293
CCL20	4.5937e-195	-1.43453	0.213	0.682	9.18739e-192
ID1	1.17261e-153	-1.44278	0.242	0.658	2.34522e-150
CLCA1	1.22607e-188	-1.45021	0.191	0.652	2.45213e-185
PIGR	3.20404e-50	-1.45398	0.154	0.491	6.40807e-47
BLA-DQB	3.89996e-124	-1.47	0.324	0.756	7.79992e-121
PTX3	5.66922e-204	-1.47507	0.092	0.577	1.13384e-200
BOLA-DRB3	4.58995e-77	-1.50081	0.433	0.751	9.1799e-74
CD24	3.43166e-52	-1.50082	0.278	0.545	6.86333e-49
CFD	0	-1.50153	0.145	0.728	0
TSPO	0	-1.52814	0.205	0.765	0
GZMA	9.75642e-10	-1.5298	0.025	0.314	1.95128e-06
TYROBP	3.15546e-228	-1.59728	0.163	0.707	6.31092e-225
ENSBTAG00000048980	1.70925e-69	-1.60253	0.065	0.456	3.41849e-66
ISG15	7.97615e-73	-1.603	0.212	0.603	1.59523e-69
CKB	5.56743e-151	-1.62855	0.217	0.643	1.11349e-147
WFDC2	7.11397e-155	-1.63631	0.3	0.696	1.42279e-151
PLEK	1.93738e-71	-1.65564	0.123	0.552	3.87476e-68
CCL3	3.52073e-125	-1.68241	0.134	0.589	7.04146e-122
SOD2	5.51928e-149	-1.6842	0.359	0.798	1.10386e-145
C1QA	2.69524e-227	-1.68642	0.12	0.641	5.39048e-224
CXCL17	4.0339e-153	-1.68857	0.222	0.637	8.06779e-150
C1QC	7.56602e-217	-1.6928	0.131	0.653	1.5132e-213
CEBPD	5.57063e-179	-1.69508	0.24	0.682	1.11413e-175
CD9	2.04791e-196	-1.70887	0.273	0.719	4.09582e-193
ISG12(B)	2.47494e-24	-1.70889	0.158	0.461	4.94989e-21
PLAC8	1.35978e-198	-1.7209	0.355	0.775	2.71955e-195
TFF3	1.78352e-136	-1.72182	0.283	0.668	3.56704e-133
TSPAN1	1.8629e-147	-1.74424	0.195	0.616	3.72581e-144
CYSTM1	7.08499e-200	-1.75052	0.499	0.791	1.417e-196
BOLA-DRA	4.26736e-116	-1.75681	0.382	0.763	8.53473e-113
ENSBTAG00000027204	6.30864e-44	-1.79203	0.191	0.491	1.26173e-40
CD3E	4.5054e-39	-1.80365	0.069	0.435	9.0108e-36
GHRL	8.66676e-27	-1.81833	0.087	0.394	1.73335e-23
LGALS3	1.35516e-259	-1.82699	0.245	0.747	2.71032e-256
SAA2	4.28641e-135	-1.8296	0.295	0.752	8.57282e-132
CXCL3	1.94807e-111	-1.83533	0.439	0.772	3.89614e-108
S100A4	2.3704e-153	-1.87031	0.394	0.772	4.74081e-150
LYZ	3.92942e-145	-1.87812	0.253	0.718	7.85883e-142
S100A12	4.88391e-191	-1.93983	0.123	0.605	9.76782e-188
SAMD9	9.388e-231	-1.94217	0.467	0.836	1.8776e-227
NFKBIA	5.26287e-223	-1.948	0.672	0.92	1.05257e-219
CCL4	4.16799e-37	-1.94914	0.125	0.469	8.33597e-34
KRT8	4.26706e-146	-1.96251	0.33	0.699	8.53412e-143
SRGN	1.1644e-181	-1.98047	0.591	0.837	2.3288e-178
GRO1	6.45201e-101	-1.99279	0.419	0.793	1.2904e-97
KRT19	2.15058e-131	-2.01258	0.433	0.759	4.30116e-128
CD52	1.47501e-44	-2.02235	0.128	0.472	2.95002e-41
CXCL8	6.38285e-233	-2.03012	0.367	0.819	1.27657e-229
FTH1	0	-2.05667	0.993	0.995	0
CCL5	4.91121e-23	-2.08852	0.058	0.38	9.82241e-20
LYZ1.1	7.77731e-121	-2.09852	0.412	0.697	1.55546e-117
KRT18	5.01341e-164	-2.10553	0.399	0.761	1.00268e-160
S100A2	2.39383e-120	-2.13272	0.893	0.936	4.78767e-117
S100A9	2.02088e-210	-2.31367	0.167	0.687	4.04177e-207
LYZ2	1.81389e-222	-2.33605	0.729	0.892	3.62778e-219
GKN2	1.55462e-114	-2.36215	0.512	0.781	3.10924e-111
AGR2	3.15358e-145	-2.36403	0.728	0.878	6.30717e-142
GZMB.1	5.74113e-16	-2.38894	0.063	0.36	1.14823e-12
PGA5	3.19192e-142	-2.40336	0.671	0.857	6.38384e-139
GKN1	3.0193e-159	-2.4045	0.837	0.896	6.0386e-156
S100A8	6.77931e-145	-2.45729	0.218	0.692	1.35586e-141
SAA3	6.06666e-218	-2.79444	0.811	0.937	1.21333e-214

## Sheet: Mucous
Gene ID	p_val	avg_logFC	pct.1	pct.2	p_val_adj
7SK.49	1.08602e-124	3.08844	0.53	0.324	2.17204e-121
5-8S-rRNA.3	0	2.96262	0.802	0.54	0
SAMD9	0	2.80239	0.933	0.794	0
ENSBTAG00000050398	7.15319e-213	2.26984	0.627	0.336	1.43064e-209
SYTL2	4.60134e-305	2.12175	0.774	0.488	9.20269e-302
AHNAK	1.31192e-237	2.08762	0.724	0.498	2.62384e-234
FMN1	1.73229e-190	2.08175	0.63	0.362	3.46458e-187
ENSBTAG00000051082	7.37838e-210	1.92003	0.64	0.343	1.47568e-206
ITPKC	1.77201e-93	1.86272	0.562	0.457	3.54402e-90
TCIM	1.1699e-215	1.69139	0.755	0.527	2.33981e-212
FLNB	4.03923e-159	1.62692	0.666	0.507	8.07845e-156
LAMB3	2.71393e-133	1.62435	0.59	0.412	5.42786e-130
EXPH5	4.5617e-181	1.61692	0.579	0.3	9.12341e-178
EVPL	1.74665e-174	1.59787	0.517	0.258	3.4933e-171
CAPN8	4.05646e-184	1.58171	0.645	0.373	8.11292e-181
ITGB6	4.65482e-156	1.52232	0.576	0.357	9.30964e-153
ARHGAP21	1.04079e-81	1.42021	0.479	0.309	2.08158e-78
KLF4	5.35434e-186	1.40494	0.721	0.475	1.07087e-182
AFDN	6.47084e-77	1.40247	0.492	0.341	1.29417e-73
ENSBTAG00000025219	2.68976e-68	1.39931	0.511	0.458	5.37952e-65
HES1	4.85376e-68	1.36789	0.626	0.599	9.70752e-65
SYNE2	3.32267e-55	1.35289	0.527	0.45	6.64533e-52
CAPN5	3.79642e-62	1.35214	0.463	0.315	7.59284e-59
DSP	3.17625e-54	1.34813	0.476	0.342	6.35251e-51
LMO7	4.42994e-75	1.33074	0.567	0.434	8.85988e-72
ANKRD1	4.00699e-35	1.29994	0.493	0.464	8.01397e-32
CGN	7.80526e-70	1.29233	0.471	0.332	1.56105e-66
SH3BGRL2	5.28095e-76	1.28441	0.574	0.467	1.05619e-72
FAM234A	4.16045e-88	1.26458	0.541	0.389	8.3209e-85
ARHGAP5	3.80486e-22	1.25842	0.5	0.515	7.60971e-19
MACC1	1.38461e-106	1.23112	0.527	0.308	2.76921e-103
TNS4	8.44258e-64	1.22847	0.581	0.523	1.68852e-60
RNF144B	3.31603e-32	1.19934	0.483	0.483	6.63205e-29
BNIP5	4.22434e-122	1.17721	0.371	0.137	8.44867e-119
SPATS2L	3.22978e-23	1.15339	0.552	0.567	6.45957e-20
AREG	1.17057e-07	1.14719	0.442	0.485	0.000234115
BCL2L14	5.46654e-15	1.14046	0.411	0.405	1.09331e-11
CLDN4	1.25542e-86	1.13912	0.648	0.542	2.51085e-83
HSPA1A	1.66004e-10	1.13811	0.304	0.321	3.32007e-07
EPHA2	1.10048e-95	1.13249	0.499	0.306	2.20097e-92
TJP3	1.63812e-57	1.12414	0.48	0.373	3.27625e-54
TCF7L2	2.26938e-66	1.10156	0.564	0.441	4.53876e-63
ENSBTAG00000005261	3.35828e-29	1.0896	0.365	0.305	6.71656e-26
ITGB4	2.37059e-62	1.08276	0.507	0.373	4.74118e-59
JUN	5.85251e-271	1.08247	0.948	0.906	1.1705e-267
RAB11FIP1	5.22347e-23	1.0822	0.442	0.425	1.04469e-19
ENSBTAG00000002416	2.27147e-42	1.04811	0.498	0.486	4.54294e-39
TSPAN1	2.39559e-138	1.03024	0.758	0.565	4.79117e-135
SLC20A1	2.35939e-26	1.02746	0.418	0.387	4.71879e-23
ISG12(B)	1.7153e-136	1.02332	0.669	0.416	3.43059e-133
CXADR	1.99421e-50	1.01713	0.489	0.369	3.98841e-47
MYO6	6.38249e-37	1.00773	0.45	0.33	1.2765e-33
CD2AP	2.15126e-69	0.999867	0.605	0.493	4.30252e-66
CDH1	6.11509e-79	0.991805	0.526	0.376	1.22302e-75
MUC1	1.10125e-38	0.990968	0.576	0.531	2.20251e-35
RIOK3	0.00054413	0.967417	0.402	0.517	1
ITGA6	2.54546e-52	0.965325	0.505	0.423	5.09091e-49
THBS1	2.60009e-25	0.963377	0.452	0.374	5.20018e-22
ELF3	3.26006e-16	0.962438	0.382	0.364	6.52011e-13
CLDN18	8.02579e-58	0.950661	0.615	0.516	1.60516e-54
SOX4	0.170908	0.93782	0.247	0.318	1
RASEF	4.7148e-25	0.932091	0.326	0.259	9.4296e-22
IL1A	5.38887e-31	0.930315	0.633	0.694	1.07777e-27
GAN	3.27921e-51	0.927766	0.437	0.375	6.55841e-48
TSC22D1	2.10235e-31	0.920703	0.533	0.491	4.2047e-28
KLF5	4.00183e-36	0.918164	0.54	0.493	8.00367e-33
IL17RC	4.1436e-33	0.911036	0.462	0.412	8.28721e-30
TMPRSS2	5.38171e-13	0.907426	0.369	0.33	1.07634e-09
KRT18	3.05554e-174	0.905238	0.892	0.717	6.11109e-171
LGR4	0.000186381	0.903498	0.396	0.431	0.372761
SHROOM3	0.000111862	0.891418	0.288	0.301	0.223723
ERRFI1	2.989e-25	0.891386	0.419	0.377	5.97801e-22
SPTBN1	5.2976e-58	0.891003	0.591	0.49	1.05952e-54
GADD45A	3.8693e-98	0.886901	0.747	0.63	7.73859e-95
NPEPPS	3.26977e-05	0.885605	0.429	0.47	0.0653954
ZNFX1	2.43621e-17	0.876655	0.421	0.406	4.87242e-14
EPS8L1	3.31091e-62	0.874712	0.427	0.28	6.62182e-59
LIMA1	2.6391e-25	0.871912	0.548	0.534	5.2782e-22
RAP2B	5.18337e-20	0.871677	0.552	0.541	1.03667e-16
MISP	1.35977e-26	0.866297	0.42	0.344	2.71953e-23
H1-2	2.23973e-14	0.863318	0.368	0.391	4.47947e-11
KLF6	3.5394e-82	0.858533	0.803	0.782	7.0788e-79
FILIP1L	9.53993e-16	0.844012	0.393	0.35	1.90799e-12
MLPH	0.819507	0.842345	0.279	0.345	1
VCL	0.00020615	0.836288	0.424	0.478	0.412299
LGALS9	1.06162e-13	0.828057	0.598	0.629	2.12324e-10
TSC22D2	2.092e-05	0.825727	0.344	0.395	0.04184
TENT5A	1.07678e-10	0.818669	0.279	0.273	2.15356e-07
ADAM28	0.000143487	0.80769	0.378	0.378	0.286974
ALAS1	2.15231e-37	0.791728	0.627	0.585	4.30461e-34
JUP	0.00538722	0.78752	0.38	0.407	1
PTPRF	9.07052e-11	0.787422	0.392	0.393	1.8141e-07
FER1L6	0.564705	0.78006	0.253	0.214	1
RCAN1	7.84192e-35	0.77798	0.526	0.453	1.56838e-31
SLC5A5	0.000310638	0.769479	0.268	0.212	0.621276
CD24	1.09223e-99	0.761344	0.712	0.507	2.18446e-96
CTNNA1	4.39777e-15	0.760225	0.482	0.479	8.79554e-12
C18H19orf33	1.76948e-31	0.755561	0.542	0.497	3.53897e-28
HS3ST1	7.71984e-19	0.7476	0.574	0.594	1.54397e-15
VSIG1	1.97114e-09	0.739783	0.43	0.437	3.94229e-06
CPD	3.002e-07	0.737138	0.388	0.423	0.000600399
FA2H	0.725062	0.735828	0.327	0.357	1
SERINC2	1.43491e-05	0.730574	0.431	0.448	0.0286983
PLS1	3.00523e-26	0.72882	0.555	0.527	6.01046e-23
FERMT1	4.78144e-32	0.726638	0.407	0.263	9.56289e-29
CFAP45	6.87317e-14	0.725245	0.238	0.339	1.37463e-10
PIGR	1.06149e-22	0.718836	0.526	0.457	2.12297e-19
ENSBTAG00000038233	0.230954	0.718564	0.476	0.574	1
APLP2	0.000218649	0.713992	0.407	0.47	0.437297
TMPRSS4	6.14247e-11	0.711756	0.276	0.209	1.22849e-07
NDRG1	8.07789e-05	0.708962	0.338	0.379	0.161558
KHNYN	0.148688	0.705038	0.31	0.416	1
BRCA2	0.0440444	0.704778	0.363	0.41	1
C1GALT1	9.34518e-12	0.702263	0.454	0.489	1.86904e-08
GPRC5A	1.5449e-21	0.700505	0.472	0.439	3.0898e-18
TMCC3	7.66499e-06	0.698526	0.431	0.491	0.01533
SQLE	4.18896e-07	0.697069	0.463	0.521	0.000837792
PLAU	1.2499e-13	0.694467	0.559	0.599	2.49979e-10
COL27A1	2.52106e-51	0.692869	0.383	0.262	5.04211e-48
TNFSF15	9.02292e-15	0.690838	0.374	0.284	1.80458e-11
SLC44A4	1.16357e-10	0.68951	0.454	0.454	2.32715e-07
CFB	0.673206	0.679252	0.402	0.507	1
BCAS1	0.12325	0.672878	0.277	0.37	1
ICAM1	2.74229e-11	0.660415	0.565	0.633	5.48458e-08
MAB21L4	3.58358e-59	0.655243	0.416	0.271	7.16716e-56
LAMA3	1.03149e-36	0.647916	0.407	0.286	2.06298e-33
TPM4	1.9674e-15	0.645502	0.638	0.686	3.9348e-12
MUC20	2.95779e-36	0.645014	0.397	0.273	5.91559e-33
NOSTRIN	2.14821e-23	0.642575	0.454	0.386	4.29642e-20
IRF7	0.109456	0.63927	0.304	0.422	1
FAM13A	6.97343e-06	0.638567	0.223	0.339	0.0139469
TNFRSF21	1.11806e-17	0.635565	0.392	0.353	2.23613e-14
KCNK5	0.00608045	0.635286	0.297	0.401	1
ADAM10	0.945727	0.632984	0.452	0.564	1
TRIB1	0.0639034	0.632465	0.553	0.691	1
APP	0.00371452	0.629361	0.356	0.388	1
PGA5	2.61047e-171	0.625644	0.942	0.833	5.22094e-168
TJP2	0.000146157	0.624793	0.322	0.264	0.292314
SGK2	8.63207e-11	0.614267	0.337	0.334	1.72641e-07
GALNT3	6.09409e-07	0.613882	0.327	0.351	0.00121882
NEURL3	6.35744e-07	0.605335	0.389	0.353	0.00127149
IQGAP2	0.00215199	0.604674	0.44	0.546	1
EZR	7.44853e-40	0.602602	0.791	0.805	1.48971e-36
ELOVL6	1.07302e-06	0.601569	0.467	0.514	0.00214605
STX19	0.0631694	0.600318	0.403	0.455	1
EGR1	3.62737e-39	0.597458	0.617	0.597	7.25475e-36
ENSBTAG00000052980	0.536257	0.587572	0.188	0.264	1
ITPK1	1.45613e-06	0.583647	0.369	0.392	0.00291225
ATP8B1	0.00115854	0.580661	0.27	0.297	1
RND3	2.47137e-07	0.579077	0.341	0.353	0.000494274
RHPN2	5.84729e-07	0.578151	0.343	0.332	0.00116946
EMP1	0.000371331	0.5701	0.349	0.312	0.742663
VNN2	3.73673e-08	0.566969	0.503	0.538	7.47345e-05
F11R	0.000882995	0.565493	0.316	0.319	1
TES	0.00018485	0.558727	0.229	0.34	0.369699
EHD4	0.376076	0.553241	0.297	0.375	1
KLF3	3.70731e-07	0.552411	0.356	0.486	0.000741462
CDH17	1.51923e-22	0.550238	0.42	0.37	3.03846e-19
ATF3	1.27622e-30	0.543281	0.607	0.609	2.55244e-27
MAGI3	0.0253376	0.543079	0.304	0.351	1
ASL	1.02807e-13	0.542896	0.401	0.412	2.05614e-10
ZNF667	3.16856e-08	0.54281	0.275	0.288	6.33713e-05
PPARG	1.36532e-35	0.54005	0.238	0.432	2.73063e-32
EPS8	0.000200257	0.53614	0.333	0.31	0.400515
CST6	1.37171e-05	0.535915	0.47	0.522	0.0274342
CEACAM1	7.3588e-06	0.532567	0.336	0.456	0.0147176
EPCAM	3.48532e-34	0.527793	0.549	0.462	6.97063e-31
TMEM171	0.790617	0.524864	0.198	0.265	1
VSIG2	0.000651643	0.524812	0.461	0.486	1
MAFF	0.966068	0.523263	0.247	0.358	1
DSG2	0.00245536	0.522993	0.333	0.299	1
MYZAP	0.00686571	0.522004	0.276	0.285	1
YES1	4.1614e-08	0.521601	0.298	0.26	8.3228e-05
PRAG1	4.09856e-11	0.521378	0.372	0.379	8.19712e-08
KNG1	0.0601401	0.52131	0.485	0.56	1
ZBTB7C	0.0244691	0.520044	0.345	0.326	1
TXNIP	2.93242e-05	0.518477	0.476	0.554	0.0586484
CLCA1	7.63361e-49	0.517188	0.666	0.608	1.52672e-45
KIF21A	3.89671e-31	0.514571	0.381	0.305	7.79342e-28
FRMD4B	0.243463	0.511787	0.356	0.373	1
STYK1	1.3668e-06	0.510177	0.214	0.29	0.00273361
IER5L	6.72373e-36	0.508543	0.163	0.375	1.34475e-32
HIST1H1E	6.27311e-07	0.506961	0.262	0.407	0.00125462
CDC42EP1	0.569524	0.506749	0.209	0.257	1
DAAM1	4.86472e-42	0.504691	0.396	0.328	9.72944e-39
LRRC1	2.21861e-09	0.50143	0.386	0.383	4.43723e-06
FNBP1L	0.025846	0.494721	0.215	0.294	1
LMNA	0.0486985	0.493326	0.456	0.511	1
NUPR1	8.52619e-07	0.492675	0.658	0.749	0.00170524
ERBB3	1.61799e-41	0.491495	0.185	0.364	3.23599e-38
FOXA1	0.632582	0.491355	0.33	0.379	1
CIST1	6.13173e-11	0.489004	0.511	0.519	1.22635e-07
ITGA3	0.00031725	0.488648	0.33	0.314	0.6345
KRT7	3.31267e-12	0.486326	0.553	0.565	6.62535e-09
HBEGF	0.882624	0.48585	0.369	0.42	1
S100A2	1.71923e-159	0.484927	0.971	0.929	3.43846e-156
PLK2	0.495433	0.482548	0.378	0.457	1
RELL1	0.0358436	0.479424	0.22	0.275	1
CBLC	0.0138893	0.477106	0.268	0.278	1
IGFBP3	4.89384e-08	0.475061	0.342	0.484	9.78768e-05
PRR13	8.62738e-07	0.474868	0.615	0.662	0.00172548
CCN1	8.84543e-09	0.472306	0.262	0.395	1.76909e-05
PTGR1	6.96458e-08	0.467351	0.288	0.495	0.000139292
PARD6B	0.00466565	0.466589	0.276	0.256	1
GADD45G	0.0116677	0.466529	0.288	0.351	1
OAS1Y	0.00130319	0.463712	0.443	0.504	1
MAL2	2.45812e-08	0.463243	0.43	0.445	4.91624e-05
GALNT7	9.64152e-30	0.462623	0.269	0.484	1.9283e-26
PLAUR	0.793131	0.459421	0.449	0.545	1
CCN2	0.0895934	0.458522	0.27	0.352	1
MX2	0.00224786	0.456688	0.418	0.571	1
ANXA10	1.35579e-35	0.456432	0.513	0.415	2.71158e-32
GLUL	2.78754e-10	0.455124	0.255	0.444	5.57508e-07
NHSL1	0.51374	0.451933	0.294	0.319	1
GKN1	9.27777e-234	0.451669	0.966	0.885	1.85555e-230
IRF1	0.00359617	0.451499	0.622	0.748	1
MX1	0.112459	0.451355	0.388	0.489	1
SLC12A2	0.136659	0.450338	0.197	0.269	1
SLC2A1	0.000155296	0.45021	0.335	0.375	0.310591
CTTN	0.0935142	0.448659	0.425	0.478	1
WARS1	0.400679	0.44861	0.474	0.566	1
EPN2	3.99326e-17	0.446718	0.33	0.25	7.98652e-14
TUFT1	6.77144e-10	0.443413	0.162	0.273	1.35429e-06
FGFR3	4.56331e-37	0.437062	0.182	0.311	9.12662e-34
STRBP	1.24221e-24	0.435402	0.265	0.468	2.48442e-21
RETSAT	5.33502e-08	0.432962	0.288	0.305	0.0001067
GOLM1	0.705391	0.432833	0.329	0.373	1
CEBPD	1.32856e-32	0.432681	0.677	0.641	2.65713e-29
CXCL10	1.34314e-11	0.431492	0.388	0.38	2.68628e-08
LRRC8A	0.481519	0.431105	0.348	0.428	1
GCNT3	5.38939e-15	0.428498	0.445	0.404	1.07788e-11
INSIG1	7.79732e-11	0.425514	0.308	0.475	1.55946e-07
TNFRSF12A	0.655841	0.423546	0.391	0.462	1
HNF4G	1.92647e-38	0.422139	0.148	0.312	3.85293e-35
ENSBTAG00000049386	7.71801e-10	0.421484	0.538	0.524	1.5436e-06
MUC13	5.80852e-59	0.419798	0.349	0.197	1.1617e-55
BAIAP2L1	1.22972e-09	0.418506	0.306	0.432	2.45945e-06
HMGA1	0.00801754	0.417612	0.527	0.58	1
S100A4	1.56022e-59	0.413868	0.785	0.736	3.12044e-56
LDLR	0.000890142	0.411947	0.304	0.314	1
SMAD1	5.85022e-35	0.410362	0.142	0.262	1.17004e-31
DUSP1	2.60931e-21	0.407329	0.762	0.832	5.21862e-18
BMP2	1.50207e-39	0.404674	0.176	0.321	3.00415e-36
WEE1	2.64769e-37	0.403593	0.145	0.371	5.29537e-34
C23H6orf141	0.197439	0.400388	0.263	0.253	1
MFSD2A	9.38426e-05	0.397635	0.274	0.283	0.187685
NET1	0.462066	0.397322	0.312	0.406	1
KCTD14	0.358958	0.396262	0.315	0.337	1
ENSBTAG00000050212	2.44448e-22	0.396108	0.211	0.27	4.88895e-19
SLC6A14	1.84826e-07	0.390506	0.384	0.334	0.000369652
F3	0.682464	0.388789	0.417	0.524	1
NFKBIZ	0.0082712	0.38866	0.553	0.729	1
LSR	1.49854e-05	0.384637	0.3	0.374	0.0299708
ENDOD1	0.0108601	0.383178	0.363	0.419	1
FBXO32	1.08522e-30	0.382087	0.347	0.309	2.17044e-27
APOL3.1	7.4908e-05	0.381958	0.319	0.434	0.149816
CREB3L1	1.28785e-20	0.38156	0.216	0.39	2.5757e-17
SLC22A5	5.4719e-07	0.380299	0.386	0.411	0.00109438
FOXA2	6.3349e-34	0.377967	0.146	0.293	1.26698e-30
MTTP	0.000213364	0.376645	0.308	0.346	0.426727
KRT80	4.60122e-27	0.375537	0.226	0.28	9.20245e-24
IGSF5	1.25433e-24	0.374378	0.185	0.362	2.50866e-21
BTG2	1.00993e-13	0.374154	0.14	0.325	2.01985e-10
SDC4	8.92531e-38	0.363588	0.336	0.595	1.78506e-34
SPINT2	4.0421e-09	0.360705	0.537	0.53	8.0842e-06
PLAC8	5.80542e-37	0.360045	0.765	0.737	1.16108e-33
MIS18BP1	0.231772	0.359693	0.356	0.429	1
ARHGAP29	0.0829737	0.356359	0.306	0.324	1
SCD	1.32975e-06	0.355254	0.345	0.319	0.0026595
GRAMD1C	0.882849	0.350393	0.37	0.406	1
KRT8	3.51033e-61	0.34767	0.778	0.658	7.02066e-58
CENPF	5.58032e-08	0.346851	0.325	0.451	0.000111606
C15H11orf96	2.42977e-39	0.345144	0.087	0.252	4.85954e-36
ENC1	0.0373446	0.344731	0.27	0.284	1
GALNT12	3.28632e-17	0.343546	0.212	0.381	6.57263e-14
TGM2	0.322987	0.342293	0.408	0.475	1
RND1	0.0230427	0.340837	0.194	0.269	1
PLPP2	1.65791e-25	0.34076	0.227	0.433	3.31581e-22
NFE2L3	0.260309	0.338713	0.414	0.507	1
PHLDB2	5.637e-37	0.338213	0.268	0.133	1.1274e-33
MPZL2	0.0414988	0.336821	0.266	0.292	1
SPTSSB	2.82317e-32	0.333583	0.276	0.486	5.64635e-29
MYO10	3.76272e-47	0.333057	0.127	0.263	7.52545e-44
FOSB	0.642427	0.332296	0.343	0.493	1
IDO1	0.828082	0.331764	0.475	0.597	1
KCNK1	1.75013e-16	0.331633	0.275	0.451	3.50027e-13
TMEM54	1.16115e-10	0.331532	0.328	0.471	2.32229e-07
CLTB	0.000871327	0.330916	0.557	0.592	1
GKN2	7.96645e-65	0.330914	0.809	0.754	1.59329e-61
PRXL2A	0.0036357	0.327576	0.389	0.43	1
ENSBTAG00000031834	3.17453e-06	0.321201	0.345	0.34	0.00634906
SLC4A2	4.56065e-09	0.321171	0.286	0.317	9.12131e-06
ERO1A	1.52636e-05	0.321073	0.291	0.433	0.0305272
KRT19	5.94576e-68	0.321009	0.816	0.724	1.18915e-64
DUSP10	7.39072e-11	0.317957	0.315	0.452	1.47814e-07
HOOK1	8.13681e-11	0.315244	0.231	0.34	1.62736e-07
TCAF2	6.71366e-07	0.314197	0.256	0.32	0.00134273
NOXO1	0.0867516	0.313815	0.353	0.391	1
PHLDA1	2.48333e-08	0.311396	0.539	0.552	4.96666e-05
TINAGL1	1.08066e-08	0.308741	0.384	0.346	2.16131e-05
MAL	3.55728e-05	0.305297	0.401	0.532	0.0711457
SPATS2	0.000596278	0.305224	0.439	0.466	1
RFLNA	1.87364e-08	0.304915	0.332	0.45	3.74728e-05
AMOTL2	6.34659e-18	0.30398	0.109	0.26	1.26932e-14
ENSBTAG00000039289	1.96221e-18	0.303935	0.179	0.284	3.92443e-15
CD9	9.53822e-19	0.302095	0.718	0.678	1.90764e-15
EHF	2.22743e-07	0.298145	0.264	0.359	0.000445486
ENSBTAG00000051030	1.69731e-40	0.297163	0.195	0.428	3.39463e-37
ESRP1	0.192618	0.297009	0.219	0.267	1
S100A13	2.61483e-16	0.296263	0.401	0.55	5.22965e-13
SLC5A1	0.819956	0.295258	0.315	0.306	1
IFIT2	2.2229e-05	0.294161	0.385	0.458	0.044458
SGO2	0.000220009	0.289084	0.188	0.317	0.440018
NECTIN3	6.95299e-14	0.287754	0.326	0.264	1.3906e-10
CXCL17	2.47789e-27	0.286912	0.678	0.595	4.95578e-24
APOBEC1	0.000514932	0.282372	0.256	0.29	1
MID1IP1	5.08676e-14	0.281933	0.341	0.513	1.01735e-10
GALNT5	8.00067e-09	0.280895	0.293	0.222	1.60013e-05
ANKS4B	0.470041	0.279842	0.336	0.315	1
BIN1	0.00649388	0.279233	0.341	0.382	1
EPHX1	5.94606e-06	0.277639	0.184	0.327	0.0118921
MAFG	9.91426e-21	0.276048	0.265	0.482	1.98285e-17
PAWR	0.281502	0.275164	0.293	0.373	1
CLDN7	0.00573002	0.27179	0.331	0.295	1
UGCG	1.84948e-59	0.271103	0.218	0.508	3.69897e-56
GIPC2	3.43853e-36	0.270812	0.187	0.319	6.87707e-33
IL1R2	4.78806e-48	0.269684	0.252	0.45	9.57611e-45
ANXA2	0.0163062	0.269456	0.687	0.737	1
CAPN2	0.00249977	0.269438	0.334	0.444	1
PGC	2.0451e-43	0.26939	0.124	0.338	4.09019e-40
FBLIM1	2.02176e-07	0.268129	0.318	0.25	0.000404351
COL18A1	5.07557e-26	0.263832	0.334	0.214	1.01511e-22
RAB27A	1.48946e-08	0.263488	0.346	0.481	2.97892e-05
ENSBTAG00000049724	7.6266e-07	0.262864	0.282	0.295	0.00152532
RHOD	0.211486	0.262471	0.372	0.409	1
BICDL2	0.905759	0.261923	0.293	0.34	1
ENSBTAG00000017670	3.83827e-07	0.261873	0.388	0.519	0.000767655
MARCKSL1	3.8068e-10	0.261593	0.517	0.535	7.61361e-07
TSPAN15	7.6737e-31	0.261196	0.19	0.349	1.53474e-27
B3GNT3	0.0208335	0.261187	0.353	0.383	1
CDC42EP5	6.31426e-49	0.260383	0.128	0.313	1.26285e-45
ZFP36	0.0674774	0.258259	0.436	0.578	1
IFIT3	0.368912	0.257232	0.299	0.38	1
BACE2	0.00083382	0.255592	0.293	0.313	1
B4GALT1	0.00292513	0.252407	0.415	0.516	1
TMEM45B	4.40299e-24	0.250087	0.276	0.386	8.80599e-21
IL2RA	1.4975e-05	-0.254677	0.215	0.309	0.02995
UQCRQ	1.08351e-79	-0.256349	0.347	0.674	2.16701e-76
PSMB5	3.57643e-59	-0.259681	0.242	0.535	7.15286e-56
GRASP	3.16011e-58	-0.260797	0.057	0.345	6.32022e-55
EIF6	1.46845e-133	-0.264371	0.226	0.627	2.9369e-130
IL17A	3.95766e-48	-0.265217	0.247	0.449	7.91531e-45
H2AFZ	1.11449e-73	-0.268203	0.412	0.717	2.22898e-70
PLTP	7.44869e-06	-0.273624	0.328	0.488	0.0148974
IL10	9.77907e-77	-0.273923	0.258	0.495	1.95581e-73
ENSBTAG00000050373	4.23224e-66	-0.275534	0.065	0.289	8.46448e-63
MDH1	6.21264e-132	-0.277076	0.178	0.62	1.24253e-128
HTRA1	4.32441e-36	-0.277587	0.345	0.567	8.64883e-33
NPC2	1.57093e-90	-0.278715	0.326	0.629	3.14186e-87
SELL	6.82993e-26	-0.280756	0.16	0.306	1.36599e-22
ATP5F1A	2.52195e-59	-0.282285	0.387	0.656	5.0439e-56
PCLAF	4.1846e-99	-0.282726	0.173	0.474	8.3692e-96
PRKAR2B	1.82547e-44	-0.284732	0.021	0.349	3.65093e-41
FBL	1.38047e-53	-0.285293	0.268	0.525	2.76094e-50
ATP5MC1	1.46028e-68	-0.28542	0.381	0.708	2.92055e-65
CLIC1	1.28275e-53	-0.287339	0.507	0.742	2.56549e-50
TXNDC5	6.14158e-28	-0.287613	0.424	0.629	1.22832e-24
SELENOP	5.17462e-90	-0.290386	0.169	0.524	1.03492e-86
MEFV	1.84669e-17	-0.290763	0.161	0.261	3.69339e-14
JUNB	3.58608e-40	-0.29251	0.519	0.835	7.17217e-37
ASGR2	1.15168e-80	-0.292936	0.148	0.443	2.30337e-77
BOLA-DMB	0.000136359	-0.294388	0.362	0.507	0.272718
CCND2	9.51911e-28	-0.294477	0.078	0.312	1.90382e-24
TCIRG1	5.67269e-37	-0.295084	0.294	0.533	1.13454e-33
LYZ2	7.46869e-107	-0.303573	0.881	0.877	1.49374e-103
RANBP1	2.00217e-45	-0.304173	0.361	0.562	4.00435e-42
CXCL8	2.97197e-15	-0.305278	0.717	0.785	5.94394e-12
CD86	4.87939e-24	-0.309682	0.279	0.441	9.75879e-21
RAP2A	4.0371e-06	-0.310775	0.212	0.341	0.0080742
GRN	6.23237e-33	-0.311187	0.32	0.554	1.24647e-29
CD84	0.982756	-0.31976	0.127	0.256	1
UBE2S	5.61773e-75	-0.3201	0.272	0.592	1.12355e-71
CSF1	2.73752e-16	-0.327678	0.355	0.54	5.47505e-13
CTSH	2.0512e-100	-0.329126	0.305	0.634	4.1024e-97
CFP	6.69815e-47	-0.330149	0.057	0.269	1.33963e-43
LMNB1	6.13395e-17	-0.33063	0.321	0.49	1.22679e-13
SPP1	1.06557e-12	-0.33176	0.333	0.337	2.13115e-09
SLC40A1	8.50021e-13	-0.33427	0.138	0.324	1.70004e-09
RNASE4	3.4892e-81	-0.338118	0.154	0.461	6.9784e-78
ADA	9.5046e-54	-0.342211	0.049	0.363	1.90092e-50
PEPD	2.89094e-16	-0.345415	0.294	0.462	5.78189e-13
LGALS3	6.01041e-09	-0.346694	0.588	0.714	1.20208e-05
CD68	3.30838e-12	-0.34884	0.275	0.445	6.61675e-09
CTSD	0.000780816	-0.353139	0.316	0.378	1
DNASE2	6.51033e-105	-0.353667	0.12	0.488	1.30207e-101
LIPA	0.228038	-0.354374	0.29	0.407	1
LYZ1.1	3.08532e-21	-0.354915	0.684	0.672	6.17064e-18
TNFRSF9	1.62089e-49	-0.357414	0.038	0.282	3.24178e-46
C1QBP	2.2261e-88	-0.367259	0.247	0.569	4.4522e-85
NCF4	9.34585e-13	-0.36734	0.314	0.48	1.86917e-09
TXN	2.63897e-51	-0.367723	0.697	0.885	5.27794e-48
PLAC8B	9.47535e-26	-0.367755	0.47	0.619	1.89507e-22
CLEC4E	3.37528e-17	-0.375012	0.241	0.392	6.75057e-14
PSAP	3.10306e-57	-0.376955	0.406	0.687	6.20613e-54
RETN	4.56962e-19	-0.379012	0.304	0.413	9.13923e-16
ACP5	8.62534e-13	-0.380008	0.37	0.545	1.72507e-09
CLEC3B	0.000241885	-0.380132	0.208	0.36	0.48377
CTSB	9.93103e-19	-0.382485	0.272	0.47	1.98621e-15
ENSBTAG00000047700	0	-0.386892	0.993	0.989	0
HMGB1	1.85629e-65	-0.387396	0.611	0.831	3.71258e-62
PA2G4	2.53615e-94	-0.388117	0.352	0.605	5.0723e-91
SIRPA	3.73392e-169	-0.393212	0.111	0.511	7.46783e-166
S100A10	1.14057e-44	-0.393989	0.629	0.794	2.28115e-41
CXCL2	1.58522e-22	-0.396313	0.389	0.579	3.17043e-19
CLEC6A	1.20788e-13	-0.396377	0.283	0.394	2.41576e-10
MT2A	3.15458e-13	-0.402964	0.239	0.418	6.30916e-10
OSM	1.36981e-11	-0.403896	0.164	0.325	2.73962e-08
SH3BGRL	7.15029e-13	-0.409231	0.22	0.391	1.43006e-09
CD14	2.30492e-60	-0.410092	0.274	0.534	4.60984e-57
CAPG	0.000450293	-0.413508	0.314	0.454	0.900585
CCL2	5.20883e-74	-0.413555	0.136	0.407	1.04177e-70
SCPEP1	9.90499e-09	-0.415017	0.356	0.513	1.981e-05
SEC11C	2.68668e-60	-0.420625	0.415	0.662	5.37337e-57
RGS10	1.0264e-24	-0.421355	0.216	0.454	2.0528e-21
RARRES2	4.35816e-114	-0.425126	0.161	0.477	8.71632e-111
ENSBTAG00000004714	3.02421e-09	-0.430232	0.234	0.317	6.04842e-06
CTLA4	4.51227e-30	-0.431092	0.29	0.453	9.02454e-27
XCL2	2.23526e-31	-0.434533	0.068	0.27	4.47052e-28
MS4A8	2.78203e-54	-0.435911	0.435	0.696	5.56407e-51
MGST1	6.14592e-96	-0.435975	0.288	0.588	1.22918e-92
TLR2	6.33904e-05	-0.445351	0.255	0.349	0.126781
LTB	1.59123e-15	-0.46128	0.104	0.285	3.18246e-12
ENSBTAG00000050846	2.29578e-138	-0.465442	0.302	0.631	4.59155e-135
NLRP3	1.12138e-130	-0.467889	0.121	0.497	2.24276e-127
ISG20	2.91682e-133	-0.472848	0.409	0.714	5.83364e-130
NFAM1	1.23926e-62	-0.473817	0.149	0.366	2.47851e-59
LGMN	1.23388e-46	-0.476036	0.361	0.632	2.46776e-43
CSTB	1.87415e-50	-0.477212	0.356	0.575	3.7483e-47
CXCL16	5.36102e-70	-0.480255	0.301	0.595	1.0722e-66
CHI3L1	1.11832e-10	-0.482146	0.328	0.448	2.23664e-07
STMN1	1.88885e-117	-0.482412	0.152	0.484	3.7777e-114
PYCARD	9.253e-36	-0.483452	0.32	0.542	1.8506e-32
CFD	1.09924e-19	-0.484026	0.493	0.693	2.19849e-16
FKBP11	1.11598e-121	-0.484617	0.398	0.739	2.23196e-118
CREG1	7.10118e-13	-0.485199	0.309	0.485	1.42024e-09
NAAA	0.898811	-0.486638	0.249	0.353	1
CCL8	1.48625e-13	-0.489867	0.32	0.486	2.97249e-10
LAG3	3.2297e-20	-0.490226	0.313	0.441	6.4594e-17
PECAM1	2.56461e-50	-0.493122	0.133	0.432	5.12921e-47
CD83	6.49559e-96	-0.496121	0.082	0.498	1.29912e-92
TUBA1B	1.05717e-68	-0.497103	0.534	0.784	2.11435e-65
EMP3	1.13634e-142	-0.504323	0.271	0.604	2.27267e-139
ENSBTAG00000048049	2.74141e-15	-0.508556	0.265	0.418	5.48281e-12
HOPX	0.00338496	-0.509266	0.221	0.281	1
RGCC	7.7089e-44	-0.509391	0.399	0.658	1.54178e-40
CXCL9	5.38108e-76	-0.510533	0.242	0.523	1.07622e-72
BATF3	2.33534e-45	-0.513394	0.291	0.553	4.67069e-42
ENSBTAG00000009359	1.00519e-45	-0.5142	0.337	0.567	2.01038e-42
C3H1orf54	5.22642e-65	-0.515104	0.319	0.578	1.04528e-61
COX7A2	9.1312e-129	-0.525832	0.511	0.842	1.82624e-125
CD99	5.63985e-109	-0.529099	0.242	0.584	1.12797e-105
LDHB	1.295e-152	-0.530479	0.212	0.658	2.59e-149
M-SAA3.2	0.198359	-0.53336	0.507	0.698	1
GLIPR2	2.70554e-220	-0.536608	0.098	0.626	5.41109e-217
ENSBTAG00000022395	3.30689e-39	-0.537813	0.286	0.488	6.61378e-36
ENSBTAG00000009656	8.3743e-125	-0.539658	0.254	0.591	1.67486e-121
HMOX1	6.46966e-72	-0.543171	0.305	0.554	1.29393e-68
CSF3R	2.31466e-10	-0.544615	0.08	0.251	4.62932e-07
ENSBTAG00000048135	1.41712e-54	-0.546431	0.176	0.407	2.83425e-51
TSPO	2.50825e-75	-0.567979	0.517	0.733	5.01651e-72
UPP1	0.000110575	-0.572377	0.158	0.285	0.22115
GHRL	2.7624e-05	-0.575835	0.325	0.371	0.055248
IL4I1	4.2621e-08	-0.579236	0.344	0.51	8.52419e-05
ASRGL1	6.71817e-105	-0.595751	0.32	0.63	1.34363e-101
FCGR3A	3.02013e-82	-0.596113	0.319	0.593	6.04026e-79
CLEC4A	3.67105e-56	-0.597464	0.188	0.485	7.3421e-53
DUT	3.8063e-163	-0.59766	0.127	0.583	7.61259e-160
LAMP1	3.22802e-14	-0.59982	0.186	0.423	6.45604e-11
ENSBTAG00000054649	8.68383e-17	-0.615585	0.152	0.337	1.73677e-13
NCF1	4.41585e-105	-0.623294	0.177	0.511	8.8317e-102
FABP7	0.137571	-0.623895	0.363	0.521	1
FTH1	0.000259625	-0.644288	0.983	0.996	0.519251
ANG2	8.09101e-25	-0.648758	0.082	0.29	1.6182e-21
ENSBTAG00000051845	2.38312e-172	-0.662971	0.446	0.805	4.76623e-169
GPR183	7.716e-151	-0.678694	0.154	0.57	1.5432e-147
HMGB2	1.52796e-95	-0.69304	0.251	0.627	3.05592e-92
ENSBTAG00000000144	2.65365e-34	-0.694368	0.083	0.314	5.3073e-31
METRNL	4.02087e-141	-0.703288	0.088	0.534	8.04175e-138
AIF1	7.16513e-54	-0.726682	0.357	0.624	1.43303e-50
DERL3	9.82331e-09	-0.731518	0.356	0.547	1.96466e-05
CYBB	1.41029e-61	-0.734585	0.123	0.45	2.82057e-58
ENSBTAG00000050723	8.83909e-21	-0.737316	0.356	0.522	1.76782e-17
IFI30	9.7459e-71	-0.739125	0.323	0.603	1.94918e-67
LDHA	8.25865e-186	-0.7413	0.293	0.748	1.65173e-182
CTSW	2.51249e-49	-0.755991	0.042	0.311	5.02497e-46
CD69	2.05852e-94	-0.75779	0.05	0.422	4.11704e-91
CTSC	2.13918e-90	-0.758802	0.365	0.628	4.27835e-87
NDUFA4	9.6373e-205	-0.760545	0.452	0.872	1.92746e-201
CD7	8.22029e-36	-0.764972	0.024	0.261	1.64406e-32
CXCR6	6.0179e-37	-0.774535	0.083	0.317	1.20358e-33
GPR84	2.78473e-47	-0.808129	0.317	0.542	5.56946e-44
FTL	1.09543e-81	-0.808758	0.443	0.711	2.19085e-78
BASP1	1.00094e-22	-0.813034	0.234	0.443	2.00187e-19
FTL	9.75007e-99	-0.815155	0.472	0.752	1.95001e-95
VPREB3	8.19717e-83	-0.817612	0.278	0.559	1.63943e-79
TAGAP	1.34615e-62	-0.820782	0.206	0.531	2.6923e-59
ENSBTAG00000037605	1.06247e-64	-0.821488	0.459	0.705	2.12494e-61
MZB1	1.13973e-31	-0.834656	0.397	0.619	2.27946e-28
ENSBTAG00000010155	7.07827e-07	-0.841368	0.334	0.494	0.00141565
ENSBTAG00000037510	3.94994e-51	-0.84189	0.109	0.379	7.89989e-48
GIMAP7.2	4.26746e-80	-0.845685	0.054	0.359	8.53493e-77
IL1B	6.20539e-09	-0.847339	0.362	0.565	1.24108e-05
IFNG	1.47214e-44	-0.849156	0.058	0.304	2.94429e-41
ENSBTAG00000000432	1.69357e-48	-0.852839	0.173	0.441	3.38713e-45
C1QB	3.40781e-36	-0.85527	0.347	0.595	6.81563e-33
CD74	2.78816e-70	-0.85957	0.415	0.687	5.57633e-67
CST3	5.09016e-57	-0.862419	0.354	0.705	1.01803e-53
GRO1	0.00493173	-0.881601	0.671	0.768	1
ARAF	4.63645e-48	-0.885699	0.343	0.577	9.27289e-45
ENSBTAG00000034366	3.4942e-101	-0.89488	0.115	0.493	6.9884e-98
NFKBIA	2.6125e-23	-0.901762	0.728	0.912	5.225e-20
CTSZ	5.74475e-45	-0.911066	0.426	0.682	1.14895e-41
RGS1	3.25483e-173	-0.912711	0.157	0.633	6.50966e-170
VIM	5.84891e-15	-0.917671	0.304	0.482	1.16978e-11
CXCR4	1.77784e-77	-0.923194	0.4	0.685	3.55567e-74
FCER1G	1.63925e-27	-0.92954	0.324	0.54	3.27849e-24
SAA2	0.0452098	-0.948675	0.544	0.727	1
IL7R	3.63697e-119	-0.951321	0.231	0.55	7.27395e-116
DUSP2	1.78821e-86	-0.957099	0.304	0.603	3.57642e-83
IL1RN	1.55377e-08	-0.966164	0.361	0.523	3.10753e-05
ENSBTAG00000001219	9.99525e-05	-0.975027	0.341	0.474	0.199905
SNX10	6.42129e-121	-0.978642	0.184	0.585	1.28426e-117
NKG7	4.27461e-16	-0.992599	0.209	0.379	8.54922e-13
LYZ	1.16714e-07	-1.01661	0.49	0.694	0.000233429
TNFRSF18	1.9276e-62	-1.07067	0.313	0.545	3.8552e-59
JCHAIN	7.92144e-174	-1.11165	0.897	0.903	1.58429e-170
TNFAIP6	3.93542e-29	-1.13239	0.323	0.52	7.87084e-26
C1QC	2.11112e-30	-1.13364	0.392	0.625	4.22224e-27
SOD2	8.24209e-63	-1.13984	0.503	0.782	1.64842e-59
BOLA-DRA	1.95479e-18	-1.14039	0.565	0.744	3.90958e-15
ENSBTAG00000034609	4.10811e-110	-1.1422	0.055	0.41	8.21622e-107
CRIP1	2.11976e-161	-1.15643	0.177	0.624	4.23952e-158
ENSBTAG00000010828	2.02001e-103	-1.1598	0.058	0.37	4.04001e-100
CTSS	1.74503e-75	-1.1641	0.408	0.715	3.49005e-72
TRDC	6.43746e-38	-1.16458	0.045	0.292	1.28749e-34
BLA-DQB	9.5872e-53	-1.18502	0.473	0.739	1.91744e-49
TYROBP	1.62049e-80	-1.20353	0.387	0.683	3.24098e-77
C1QA	4.56975e-37	-1.23779	0.376	0.614	9.13951e-34
CCL3	3.82255e-23	-1.2486	0.387	0.563	7.64511e-20
BCL2A1	3.57473e-220	-1.26413	0.397	0.792	7.14947e-217
PTX3	1.81962e-18	-1.28839	0.36	0.55	3.63924e-15
BOLA-DRB3	1.78805e-89	-1.30083	0.474	0.744	3.57609e-86
SAA3	1.79309e-114	-1.42424	0.921	0.927	3.58619e-111
GZMA	1.25476e-43	-1.42533	0.06	0.308	2.50951e-40
PLEK	1.54388e-11	-1.43762	0.345	0.529	3.08776e-08
ENSBTAG00000048980	1.8168e-25	-1.49512	0.244	0.437	3.63361e-22
ENSBTAG00000055240	0.0859892	-1.55371	0.488	0.636	1
CCL4	2.95649e-33	-1.58212	0.235	0.456	5.91299e-30
VPREB1	4.87976e-253	-1.58288	0.983	0.982	9.75952e-250
ENSBTAG00000027204	1.03209e-57	-1.59595	0.234	0.484	2.06418e-54
CD3E	6.96956e-121	-1.59698	0.066	0.431	1.39391e-117
ENSBTAG00000047121	0.0711549	-1.70449	0.586	0.72	1
SRGN	4.82758e-198	-1.73534	0.481	0.843	9.65516e-195
ENSBTAG00000003408	0.0326643	-1.77621	0.423	0.573	1
S100A12	1.77977e-17	-1.80811	0.37	0.579	3.55954e-14
CCL5	1.44683e-69	-1.84189	0.101	0.373	2.89366e-66
CD52	7.90162e-90	-1.87275	0.147	0.467	1.58032e-86
S100A9	6.80899e-16	-2.04163	0.416	0.66	1.3618e-12
GZMB.1	1.47642e-89	-2.20328	0.07	0.356	2.95285e-86
S100A8	7.67798e-07	-2.22269	0.465	0.666	0.0015356

## Sheet: Neutrophil
Gene ID	p_val	avg_logFC	pct.1	pct.2	p_val_adj
S100A8	0	4.91715	0.997	0.631	0
S100A9	0	4.69358	0.985	0.622	0
S100A12	0	4.52241	0.964	0.54	0
PTX3	0	4.10186	0.806	0.52	0
ENSBTAG00000048980	0	4.04464	0.898	0.396	0
PLEK	0	3.68101	0.961	0.49	0
ISG15	0	3.55241	0.887	0.551	0
IL1RN	0	3.12591	0.828	0.493	0
SOD2	0	2.92377	0.989	0.748	0
TNFAIP6	2.41387e-303	2.7779	0.801	0.488	4.82774e-300
NFKBIA	0	2.67918	0.998	0.893	0
MARCKS	0	2.65565	0.9	0.651	0
CSF3R	0	2.62852	0.716	0.211	0
GPR84	3.73113e-186	2.54316	0.702	0.515	7.46227e-183
UPP1	4.30171e-253	2.48006	0.635	0.254	8.60342e-250
NCF1	6.50475e-143	2.38049	0.636	0.478	1.30095e-139
TAGAP	2.38434e-205	2.29968	0.704	0.495	4.76868e-202
MARCKSL1	2.06987e-177	2.26637	0.691	0.524	4.13974e-174
CSF1	1.20086e-59	2.25871	0.54	0.526	2.40172e-56
ENSBTAG00000004714	2.41699e-143	2.17399	0.547	0.297	4.83397e-140
CLEC4A	4.73644e-59	2.13994	0.498	0.46	9.47288e-56
IFIT2	2.61992e-34	2.13033	0.441	0.453	5.23985e-31
ISG20	6.31066e-103	2.12034	0.662	0.693	1.26213e-99
OSM	2.52103e-57	2.11555	0.41	0.307	5.04206e-54
CXCL8	1.29776e-203	2.10378	0.829	0.777	2.59552e-200
IL1B	4.38789e-29	2.05669	0.497	0.552	8.77578e-26
NFAM1	9.18731e-132	2.01234	0.562	0.338	1.83746e-128
SLC40A1	9.65113e-114	1.91579	0.486	0.3	1.93023e-110
BATF3	2.50541e-27	1.90994	0.481	0.537	5.01081e-24
MS4A8	5.26708e-103	1.90359	0.664	0.677	1.05342e-99
NLRP3	4.22059e-24	1.88327	0.439	0.47	8.44119e-21
ENSBTAG00000022395	0.343772	1.83812	0.346	0.48	1
SNX10	3.32675e-55	1.82714	0.537	0.555	6.65351e-52
GRO1	8.11022e-63	1.78439	0.67	0.766	1.62204e-59
SDS	1.60214e-31	1.7825	0.411	0.381	3.20429e-28
C5AR1	2.71233e-69	1.77825	0.393	0.231	5.42466e-66
IRF1	7.30569e-173	1.74504	0.765	0.737	1.46114e-169
SRGN	0	1.74428	0.986	0.806	0
IFIT1	9.42904e-27	1.72049	0.319	0.33	1.88581e-23
DUSP2	1.04956e-74	1.70395	0.591	0.579	2.09911e-71
CXCL2	2.93724e-08	1.70324	0.43	0.573	5.87449e-05
ICAM1	1.83166e-65	1.70057	0.584	0.63	3.66332e-62
TLR2	1.76234e-59	1.69373	0.438	0.337	3.52467e-56
ZFP36	2.41926e-108	1.65518	0.611	0.565	4.83852e-105
TYROBP	3.22816e-245	1.65137	0.854	0.649	6.45632e-242
SELL	8.24476e-25	1.62466	0.35	0.292	1.64895e-21
FCER1G	1.00537e-161	1.61544	0.699	0.513	2.01075e-158
BASP1	9.39579e-86	1.61124	0.519	0.422	1.87916e-82
CCL3	1.05989e-13	1.59814	0.449	0.555	2.11978e-10
SERPINE1	4.50072e-35	1.57065	0.302	0.273	9.00145e-32
SAA2	2.21519e-20	1.55989	0.566	0.721	4.43038e-17
LRRK2	1.5757e-104	1.55858	0.353	0.225	3.1514e-101
SAA3	7.58745e-230	1.55612	0.923	0.927	1.51749e-226
MEFV	1.87566e-29	1.55071	0.336	0.249	3.75132e-26
BCL2L15	0.418946	1.54282	0.375	0.567	1
FCGR3A	6.2137e-09	1.53623	0.437	0.581	1.24274e-05
CLEC4E	0.126718	1.50749	0.302	0.385	1
IFIT3	3.09385e-11	1.50206	0.31	0.378	6.1877e-08
PTAFR	2.80628e-43	1.47076	0.303	0.211	5.61257e-40
M-SAA3.2	2.06452e-10	1.45514	0.518	0.693	4.12903e-07
SH3BGRL	7.33383e-39	1.44629	0.377	0.378	1.46677e-35
ENSBTAG00000004043	8.11962e-41	1.44267	0.302	0.177	1.62392e-37
CHI3L1	1.27667e-19	1.41892	0.417	0.44	2.55335e-16
JUNB	1.88708e-222	1.41477	0.849	0.809	3.77417e-219
TREM1	6.09463e-205	1.40329	0.283	0.048	1.21893e-201
CXCR1	1.05608e-87	1.3965	0.254	0.08	2.11217e-84
CYBB	2.56205e-53	1.37021	0.47	0.423	5.1241e-50
CD55	7.74842e-05	1.36622	0.315	0.414	0.154968
ETS2	4.29246e-12	1.35693	0.367	0.479	8.58491e-09
IL1A	4.4651e-17	1.33567	0.535	0.698	8.9302e-14
BCL2A1	1.42846e-82	1.32728	0.701	0.766	2.85692e-79
SGK1	3.60018e-13	1.32114	0.476	0.651	7.20036e-10
CLEC4D	7.92172e-32	1.32109	0.253	0.144	1.58434e-28
OAS1Y	3.34838e-12	1.29685	0.394	0.505	6.69677e-09
RETN	0.0318509	1.29635	0.271	0.413	1
CFP	8.05926e-39	1.2862	0.286	0.251	1.61185e-35
TNF	0.0513458	1.27705	0.282	0.456	1
GLIPR2	2.49629e-06	1.2666	0.405	0.596	0.00499259
SIRPA	0.0112875	1.20917	0.341	0.489	1
ENSBTAG00000053991	0.000250742	1.19461	0.237	0.298	0.501485
EGR1	4.51393e-57	1.18964	0.593	0.599	9.02786e-54
TSPO	7.69359e-70	1.18616	0.668	0.72	1.53872e-66
TCN1	0.00263553	1.17819	0.233	0.264	1
NCF4	0.00571691	1.17286	0.318	0.476	1
ZNFX1	3.9459e-11	1.16712	0.302	0.414	7.89179e-08
CCL4	3.29145e-39	1.15257	0.461	0.439	6.58289e-36
NUPR1	4.44024e-06	1.13702	0.51	0.756	0.00888047
ATP6AP1	3.36529e-07	1.1319	0.35	0.516	0.000673057
LMNB1	0.0277486	1.12484	0.306	0.487	1
IER3	4.83284e-43	1.09297	0.625	0.72	9.66567e-40
CCL8	1.05749e-59	1.07803	0.125	0.494	2.11499e-56
MX2	1.90338e-09	1.07555	0.288	0.575	3.80677e-06
CD14	2.36988e-08	1.06975	0.284	0.528	4.73976e-05
TRIB1	2.53533e-08	1.0365	0.492	0.692	5.07065e-05
NFKBIZ	1.273e-54	1.03313	0.638	0.72	2.54599e-51
LDHA	1.69231e-32	1.02234	0.571	0.722	3.38461e-29
F3	4.94223e-19	1.0219	0.233	0.532	9.88446e-16
IER2	5.09621e-10	1.00977	0.396	0.55	1.01924e-06
TNIP3	2.22092e-22	0.980146	0.181	0.47	4.44185e-19
VNN2	0.000463991	0.971798	0.302	0.549	0.927981
PECAM1	0.284777	0.969111	0.265	0.418	1
ANXA1	3.80497e-81	0.966012	0.742	0.811	7.60993e-78
ENSBTAG00000006078	3.97841e-09	0.936037	0.177	0.444	7.95681e-06
TGFBI	2.112e-14	0.928049	0.166	0.343	4.224e-11
METRNL	1.05966e-07	0.925227	0.342	0.51	0.000211931
TXNIP	7.25372e-08	0.909539	0.386	0.558	0.000145074
VIM	2.98164e-13	0.890426	0.38	0.474	5.96329e-10
DUSP6	7.8593e-25	0.867004	0.244	0.611	1.57186e-21
PLSCR2	8.60383e-10	0.854574	0.236	0.538	1.72077e-06
IL1R2	3.64775e-31	0.832926	0.16	0.451	7.2955e-28
PLAUR	2.70996e-17	0.832343	0.244	0.555	5.41993e-14
MX1	2.77808e-06	0.801465	0.223	0.496	0.00555617
DRAM1	6.0344e-31	0.79214	0.2	0.51	1.20688e-27
ENSBTAG00000034366	0.308704	0.787115	0.26	0.476	1
DUSP1	6.70393e-31	0.77675	0.689	0.834	1.34079e-27
ENSBTAG00000017670	3.14161e-40	0.771774	0.172	0.528	6.28321e-37
OLR1	8.88881e-23	0.760477	0.139	0.361	1.77776e-19
HMGB2	1.23742e-06	0.744181	0.433	0.609	0.00247484
ANXA3	0.505623	0.71186	0.404	0.673	1
HK3	1.10458e-44	0.706508	0.136	0.501	2.20916e-41
ENSBTAG00000002773	9.34834e-14	0.682235	0.133	0.345	1.86967e-10
TNFSF13B	1.80702e-32	0.677988	0.144	0.416	3.61404e-29
C10H15orf48	7.86069e-24	0.656218	0.131	0.428	1.57214e-20
AREG	1.063e-28	0.619263	0.176	0.499	2.126e-25
TCIRG1	4.99672e-05	0.613203	0.247	0.53	0.0999343
C3	6.26797e-44	0.596576	0.163	0.508	1.25359e-40
CDKN1A	0.105403	0.591399	0.445	0.725	1
SAMD9	3.41012e-109	0.565694	0.781	0.806	6.82024e-106
ENSBTAG00000023026	2.21781e-19	0.544487	0.047	0.285	4.43561e-16
HVCN1	5.29416e-09	0.542275	0.129	0.337	1.05883e-05
RNASE4	0.000385615	0.530464	0.194	0.452	0.771231
IFI6	0.385804	0.515908	0.178	0.425	1
CDA	1.18539e-52	0.503989	0.096	0.419	2.37078e-49
ATF3	1.2584e-08	0.481543	0.487	0.616	2.51679e-05
AOAH	0.593784	0.478428	0.101	0.262	1
ENSBTAG00000048631	1.28516e-06	0.469979	0.088	0.256	0.00257032
ZC3H12C	1.08743e-43	0.462696	0.101	0.443	2.17486e-40
B4GALT1	1.46033e-17	0.462007	0.193	0.527	2.92066e-14
IER5L	3.50771e-09	0.451198	0.097	0.374	7.01542e-06
MAPK13	0.868504	0.449847	0.085	0.295	1
ENSBTAG00000025219	3.32221e-48	0.446919	0.124	0.482	6.64441e-45
GK	2.52524e-09	0.446568	0.086	0.299	5.05049e-06
FOS	0.624905	0.445446	0.554	0.832	1
MGST1	1.54591e-23	0.438728	0.216	0.586	3.09183e-20
TGM2	3.31451e-60	0.437042	0.098	0.491	6.62901e-57
PLAU	9.47684e-46	0.415728	0.221	0.618	1.89537e-42
FKBP11	2.70344e-13	0.392459	0.365	0.733	5.40689e-10
RNF144B	1.24496e-31	0.389793	0.146	0.503	2.48992e-28
SLC1A5	2.60182e-14	0.371657	0.106	0.446	5.20364e-11
BRI3	0.159933	0.371484	0.532	0.756	1
EIF4EBP1	3.27686e-91	0.366471	0.12	0.604	6.55371e-88
ALDH2	2.17627e-15	0.358585	0.105	0.438	4.35255e-12
ANKRD22	1.33739e-29	0.357084	0.069	0.357	2.67478e-26
DHRS9	6.46815e-36	0.353331	0.067	0.308	1.29363e-32
PRDX5	0.000154086	0.351288	0.406	0.722	0.308171
TMEM229B	0.62137	0.345057	0.055	0.273	1
CTSZ	0.000322746	0.342144	0.394	0.678	0.645491
IL2RA	1.84883e-09	0.337773	0.106	0.313	3.69766e-06
ENSBTAG00000053806	4.25254e-30	0.334277	0.073	0.313	8.50508e-27
CPD	8.26426e-06	0.332795	0.152	0.436	0.0165285
FGL2	4.77989e-83	0.319264	0.098	0.484	9.55978e-80
PLBD1	6.17301e-16	0.314806	0.089	0.345	1.2346e-12
HEBP1	0.000306329	0.313067	0.077	0.28	0.612659
APOBEC3Z1	1.13062e-33	0.308856	0.06	0.284	2.26123e-30
RGS10	1.03763e-19	0.307567	0.119	0.454	2.07525e-16
KLF10	2.73335e-08	0.305893	0.125	0.442	5.4667e-05
RGS18	5.36037e-29	0.286867	0.062	0.263	1.07207e-25
AIF1	1.22104e-46	0.267289	0.231	0.625	2.44208e-43
IRF7	2.45216e-08	0.25851	0.118	0.43	4.90432e-05
RND1	0.823827	0.257152	0.07	0.274	1
UBALD2	2.29824e-17	0.251672	0.235	0.618	4.59648e-14
PLIN2	0.00853599	-0.250848	0.011	0.322	1
SDC4	3.82015e-142	-0.251432	0.061	0.605	7.6403e-139
TMPRSS2	1.48118e-35	-0.252041	0.003	0.352	2.96235e-32
FILIP1L	2.58175e-50	-0.252781	0.015	0.372	5.16351e-47
BOLA-DMA	2.56228e-124	-0.254377	0.019	0.511	5.12456e-121
MIS18BP1	4.18778e-104	-0.255236	0.003	0.448	8.37557e-101
CDH17	2.18889e-25	-0.255844	0.028	0.393	4.37778e-22
PRXL2A	4.38015e-47	-0.256536	0.03	0.45	8.7603e-44
TMEM54	1.23231e-106	-0.257309	0.018	0.486	2.46462e-103
GCNT3	2.75294e-57	-0.257742	0.04	0.428	5.50587e-54
PLP2	2.73124e-118	-0.261926	0.059	0.592	5.46249e-115
HTATIP2	3.91261e-32	-0.263088	0.018	0.423	7.82522e-29
FAM174B	5.23955e-77	-0.263126	0.015	0.461	1.04791e-73
CTSD	1.29511e-15	-0.263504	0.038	0.392	2.59022e-12
TNFRSF4	4.28406e-48	-0.264219	0.024	0.399	8.56812e-45
SLC16A1	1.80334e-55	-0.26536	0.014	0.444	3.60667e-52
KRTCAP3	2.33913e-65	-0.265529	0.024	0.409	4.67827e-62
TIMP2	2.59209e-52	-0.266794	0.027	0.377	5.18418e-49
PTPRF	5.6407e-62	-0.268725	0.019	0.415	1.12814e-58
APP	8.33643e-30	-0.268955	0.022	0.406	1.66729e-26
NPEPPS	6.82039e-60	-0.269258	0.043	0.491	1.36408e-56
CITED4	6.70128e-32	-0.269356	0.028	0.404	1.34026e-28
GADD45A	7.84269e-28	-0.269881	0.284	0.66	1.56854e-24
SQLE	2.22347e-122	-0.270195	0.03	0.544	4.44693e-119
CD151	0.000378366	-0.270221	0.003	0.323	0.756732
DAAM1	6.6264e-13	-0.271943	0.011	0.352	1.32528e-09
TFPI2	6.38258e-87	-0.273069	0.025	0.427	1.27652e-83
RAB11FIP1	4.24667e-50	-0.273677	0.026	0.449	8.49335e-47
FTL	1.12183e-69	-0.275282	0.23	0.717	2.24365e-66
KDELR3	1.61291e-60	-0.275324	0.032	0.483	3.22582e-57
CCL20	5.02891e-110	-0.275495	0.168	0.669	1.00578e-106
CDKN1C	5.77457e-20	-0.275558	0.014	0.339	1.15491e-16
TIMM8A	1.22699e-35	-0.276297	0.02	0.431	2.45398e-32
TNFRSF12A	1.63432e-69	-0.276558	0.036	0.481	3.26864e-66
IL17RC	3.86703e-45	-0.277472	0.035	0.438	7.73405e-42
ENSBTAG00000026400	2.68485e-75	-0.277747	0.031	0.393	5.36971e-72
CA2	6.24378e-28	-0.278541	0.096	0.492	1.24876e-24
RASEF	0.617867	-0.278609	0.016	0.278	1
EPHA2	5.74607e-26	-0.278745	0.023	0.337	1.14921e-22
GOT2	5.7774e-69	-0.279223	0.024	0.479	1.15548e-65
ENSBTAG00000047441	5.10572e-69	-0.279478	0.019	0.488	1.02114e-65
BAG2	2.46538e-88	-0.27992	0.019	0.499	4.93075e-85
BCAS1	1.5019e-23	-0.281381	0.026	0.382	3.0038e-20
LAP3	4.40687e-75	-0.282184	0.176	0.675	8.81375e-72
SERPINH1	2.51716e-155	-0.283406	0.027	0.548	5.03432e-152
ENSBTAG00000038233	4.27229e-177	-0.283602	0.046	0.596	8.54458e-174
CDH1	6.34414e-19	-0.284294	0.051	0.407	1.26883e-15
PCLAF	1.04586e-90	-0.284393	0.033	0.476	2.09172e-87
ARHGAP18	2.92457e-11	-0.284929	0.016	0.366	5.84914e-08
CD84	9.5232e-05	-0.285752	0.01	0.26	0.190464
LBH	6.51193e-52	-0.285877	0.023	0.442	1.30239e-48
PLK2	1.46779e-43	-0.285904	0.063	0.473	2.93559e-40
ICOS	1.93383e-104	-0.286362	0.021	0.422	3.86766e-101
C1GALT1	1.89318e-102	-0.28817	0.03	0.512	3.78635e-99
NET1	3.78829e-30	-0.290765	0.023	0.42	7.57657e-27
SMC4	2.08454e-19	-0.291017	0.026	0.39	4.16907e-16
CXXC5	1.41067e-05	-0.292848	0.008	0.321	0.0282134
MID1IP1	6.33839e-98	-0.292878	0.049	0.526	1.26768e-94
GALNT7	3.11563e-86	-0.293325	0.02	0.493	6.23127e-83
GALNT3	1.42727e-12	-0.294985	0.021	0.368	2.85453e-09
CAPN2	2.10585e-43	-0.296154	0.044	0.459	4.2117e-40
PLLP	2.90468e-31	-0.297073	0.024	0.405	5.80936e-28
H1-2	1.02043e-39	-0.297373	0.012	0.411	2.04086e-36
MGST2	7.83126e-121	-0.298279	0.032	0.536	1.56625e-117
IL17A	9.07038e-134	-0.298281	0.02	0.457	1.81408e-130
PLPP2	1.01841e-42	-0.299526	0.023	0.44	2.03682e-39
GARS1	5.70521e-100	-0.299843	0.035	0.539	1.14104e-96
STRBP	9.30734e-73	-0.301405	0.02	0.478	1.86147e-69
CASP6	2.73167e-28	-0.301685	0.025	0.417	5.46334e-25
CXCL16	4.28112e-107	-0.30223	0.075	0.601	8.56224e-104
CKAP4	1.04783e-84	-0.303183	0.031	0.514	2.09566e-81
FKBP4	1.00086e-39	-0.303392	0.042	0.462	2.00173e-36
PGC	2.25368e-15	-0.303743	0.009	0.34	4.50736e-12
ADA	6.83009e-08	-0.307318	0.022	0.358	0.000136602
EIF6	1.0962e-95	-0.307604	0.103	0.625	2.19239e-92
MYO6	1.52197e-69	-0.307708	0.004	0.358	3.04393e-66
BIN1	2.99577e-22	-0.307814	0.021	0.399	5.99154e-19
DSP	2.2722e-46	-0.308538	0.022	0.371	4.54441e-43
CAPN5	2.93904e-16	-0.312748	0.015	0.344	5.87809e-13
GRASP	2.95832e-18	-0.315116	0.005	0.342	5.91664e-15
HOPX	0.456749	-0.317586	0.055	0.289	1
NFE2L3	2.37949e-111	-0.317708	0.019	0.528	4.75897e-108
TNFRSF9	3.43573e-10	-0.318006	0.013	0.278	6.87146e-07
MACC1	6.96194e-16	-0.318177	0.028	0.341	1.39239e-12
GCHFR	1.64311e-87	-0.319394	0.035	0.521	3.28622e-84
TNFSF15	3.3999e-47	-0.319491	0.007	0.307	6.7998e-44
ARHGAP21	5.35225e-38	-0.321886	0.011	0.34	1.07045e-34
ENSBTAG00000040098	3.32284e-37	-0.32225	0.016	0.414	6.64568e-34
TOP2A	2.69341e-90	-0.322748	0.025	0.475	5.38681e-87
TOMM5	5.69973e-160	-0.323388	0.046	0.626	1.13995e-156
SPC24	1.08666e-148	-0.32396	0.022	0.537	2.17331e-145
PRSS23	6.56635e-110	-0.324151	0.04	0.526	1.31327e-106
S100A13	8.50152e-135	-0.32494	0.049	0.567	1.7003e-131
IGSF5	7.35597e-19	-0.325779	0.015	0.367	1.47119e-15
SMAGP	1.81536e-84	-0.329535	0.042	0.508	3.63071e-81
PDLIM1	8.59295e-45	-0.32999	0.027	0.423	1.71859e-41
MCM4	2.4386e-54	-0.331887	0.01	0.427	4.87721e-51
LMNA	2.60886e-105	-0.332213	0.039	0.534	5.21771e-102
HSPH1	1.20127e-56	-0.332557	0.032	0.492	2.40254e-53
THBS1	5.56511e-89	-0.338083	0.024	0.4	1.11302e-85
ACP5	1.80887e-70	-0.340144	0.088	0.558	3.61774e-67
PRKAR2B	3.92955e-09	-0.340248	0.012	0.342	7.85909e-06
FTL	4.45679e-68	-0.343896	0.272	0.757	8.91357e-65
IDI1	2.12676e-116	-0.345038	0.06	0.59	4.25352e-113
TSC22D2	4.36355e-17	-0.34513	0.035	0.412	8.7271e-14
TPX2	3.82292e-94	-0.348266	0.02	0.496	7.64584e-91
UGCG	2.95828e-88	-0.34831	0.031	0.513	5.91657e-85
CXCL9	4.62511e-145	-0.351019	0.044	0.528	9.25021e-142
CAMK2D	7.92316e-36	-0.351906	0.031	0.444	1.58463e-32
CD8A	0.911267	-0.355611	0.01	0.257	1
LAMB3	3.63272e-71	-0.356305	0.03	0.448	7.26544e-68
HDGF	2.40426e-102	-0.357184	0.057	0.578	4.80851e-99
ARAF	4.58618e-56	-0.357352	0.127	0.584	9.17235e-53
HIST1H1E	3.09488e-32	-0.360352	0.023	0.417	6.18976e-29
HSPA1A	0.000193494	-0.360755	0.019	0.337	0.386988
RAP2B	1.87881e-81	-0.362047	0.074	0.568	3.75763e-78
TMPO	2.23628e-55	-0.362429	0.026	0.463	4.47257e-52
LGR4	4.22544e-52	-0.363324	0.036	0.451	8.45089e-49
BAIAP2L1	2.41371e-67	-0.363957	0.025	0.445	4.82742e-64
ANKRD1	4.8988e-86	-0.364452	0.047	0.491	9.79761e-83
HSPB1	5.65304e-71	-0.364802	0.22	0.681	1.13061e-67
HMGCS1	6.96794e-54	-0.367355	0.039	0.474	1.39359e-50
GMDS	1.09069e-61	-0.369447	0.01	0.463	2.18138e-58
AHSG	9.96924e-126	-0.370406	0.04	0.495	1.99385e-122
MCRIP2	1.88368e-76	-0.371204	0.054	0.521	3.76736e-73
YBX3	2.43515e-136	-0.37607	0.024	0.561	4.87029e-133
PLA2G2A	0.417071	-0.376818	0.025	0.267	1
ID3	2.94027e-19	-0.37692	0.088	0.448	5.88055e-16
ENSBTAG00000050846	1.67777e-149	-0.378039	0.066	0.638	3.35553e-146
BCL2L14	3.94479e-48	-0.379825	0.018	0.428	7.88958e-45
RHOD	1.09655e-37	-0.380964	0.027	0.428	2.19309e-34
HMOX1	2.88049e-104	-0.381037	0.073	0.561	5.76097e-101
PRR13	3.2248e-78	-0.38249	0.199	0.685	6.4496e-75
ADAM28	1.34334e-56	-0.3841	0.016	0.399	2.68668e-53
DNASE2	3.94851e-70	-0.385773	0.028	0.485	7.89702e-67
CTNNA1	7.82727e-102	-0.386047	0.033	0.504	1.56545e-98
SLC44A4	7.06444e-65	-0.388944	0.042	0.478	1.41289e-61
STX19	2.58647e-83	-0.390378	0.016	0.475	5.17294e-80
CTSB	8.09875e-72	-0.39041	0.018	0.48	1.61975e-68
LRRC1	3.07646e-23	-0.393816	0.022	0.404	6.15292e-20
ITGB6	1.2286e-59	-0.395149	0.024	0.394	2.45721e-56
NR4A1	1.45491e-11	-0.39549	0.025	0.374	2.90982e-08
SPP1	2.40528e-58	-0.397127	0.027	0.354	4.81055e-55
ACTG1	1.87067e-29	-0.398526	0.894	0.98	3.74133e-26
LPCAT3	4.41654e-80	-0.398635	0.036	0.529	8.83308e-77
ELF3	6.27589e-17	-0.400144	0.028	0.385	1.25518e-13
TXNDC17	1.39138e-140	-0.403089	0.043	0.606	2.78277e-137
C18H19orf33	9.68638e-72	-0.403927	0.079	0.525	1.93728e-68
ANXA4	4.17657e-99	-0.404682	0.043	0.534	8.35313e-96
PA2G4	5.26245e-139	-0.405391	0.06	0.616	1.05249e-135
ELOVL6	7.299e-121	-0.406551	0.034	0.538	1.4598e-117
GPRC5A	6.96226e-60	-0.407299	0.044	0.464	1.39245e-56
PLTP	9.20759e-110	-0.408204	0.027	0.501	1.84152e-106
CLEC6A	5.62418e-95	-0.408349	0.038	0.406	1.12484e-91
EHD4	3.92869e-19	-0.409002	0.011	0.39	7.85737e-16
CD9	3.30139e-46	-0.409091	0.333	0.7	6.60278e-43
PEPD	3.32067e-51	-0.409197	0.024	0.474	6.64134e-48
TESC	2.30524e-35	-0.411257	0.03	0.429	4.61048e-32
SPATS2	8.20808e-73	-0.411969	0.023	0.489	1.64162e-69
KCNK1	1.14021e-50	-0.412822	0.039	0.461	2.28043e-47
BLVRB	2.06166e-169	-0.412934	0.062	0.662	4.12332e-166
MYC	3.48235e-92	-0.414922	0.011	0.505	6.96469e-89
SMC2	5.33866e-89	-0.417286	0.022	0.494	1.06773e-85
CKS2	3.35398e-37	-0.418561	0.044	0.456	6.70797e-34
CELA1	0.65534	-0.422496	0.033	0.295	1
HTRA1	9.36421e-170	-0.422845	0.036	0.579	1.87284e-166
TNS4	2.79536e-145	-0.423616	0.04	0.555	5.59071e-142
H2AFZ	1.20952e-113	-0.426678	0.16	0.724	2.41904e-110
ALDH1A1	3.96565e-61	-0.428131	0.06	0.522	7.9313e-58
PTGR1	2.24749e-64	-0.429727	0.028	0.505	4.49498e-61
ARHGAP5	1.51468e-115	-0.432898	0.027	0.541	3.02936e-112
NAAA	9.30061e-05	-0.433117	0.027	0.363	0.186012
ENSBTAG00000025398	3.46902e-154	-0.434359	0.06	0.604	6.93804e-151
SLC25A4	1.16135e-18	-0.435771	0.022	0.405	2.3227e-15
FAM234A	9.64032e-27	-0.436458	0.03	0.422	1.92806e-23
SPTSSB	1.93563e-75	-0.438296	0.045	0.494	3.87126e-72
TFF2	2.7728e-76	-0.439023	0.207	0.643	5.5456e-73
RCAN1	2.18993e-45	-0.439405	0.067	0.481	4.37985e-42
ANXA10	1.94267e-13	-0.441163	0.109	0.44	3.88533e-10
CD2AP	7.89855e-77	-0.442875	0.057	0.527	1.57971e-73
AFDN	5.31498e-13	-0.443822	0.015	0.371	1.063e-09
TSC22D1	3.43169e-57	-0.443916	0.077	0.518	6.86337e-54
CFB	5.2266e-93	-0.446193	0.045	0.525	1.04532e-89
IDH2	1.01213e-78	-0.446238	0.036	0.546	2.02427e-75
CLEC3B	3.13162e-21	-0.446561	0.013	0.368	6.26324e-18
CTLA4	2.09706e-121	-0.44662	0.022	0.465	4.19413e-118
FBL	2.65792e-65	-0.448303	0.054	0.531	5.31584e-62
BOLA3	9.24189e-81	-0.449019	0.039	0.528	1.84838e-77
HEBP2	6.38745e-71	-0.449893	0.05	0.499	1.27749e-67
CFI	8.27069e-87	-0.452149	0.022	0.471	1.65414e-83
HMGA1	2.0376e-91	-0.454359	0.085	0.604	4.0752e-88
C1QBP	2.06389e-89	-0.454544	0.049	0.573	4.12777e-86
REXO2	3.21549e-125	-0.459602	0.036	0.599	6.43098e-122
S100A16	1.61935e-154	-0.463497	0.04	0.568	3.2387e-151
PYCARD	7.43803e-100	-0.464348	0.051	0.552	1.48761e-96
GAMT	3.79453e-33	-0.465813	0.044	0.463	7.58906e-30
PSMB5	3.22913e-69	-0.467373	0.054	0.54	6.45826e-66
LGALS9	1.00524e-113	-0.467431	0.12	0.656	2.01048e-110
FABP3	2.46166e-108	-0.4695	0.102	0.597	4.92332e-105
AGPAT2	2.52351e-71	-0.470868	0.026	0.482	5.04703e-68
APLP2	1.59688e-48	-0.472296	0.046	0.489	3.19377e-45
ATP1B1	1.78261e-81	-0.472362	0.032	0.495	3.56522e-78
EXPH5	3.73917e-35	-0.474602	0.011	0.339	7.47834e-32
HS3ST1	2.68914e-146	-0.475093	0.082	0.622	5.37828e-143
FLNB	2.40254e-109	-0.475183	0.039	0.546	4.80507e-106
CYCS	5.35122e-100	-0.481789	0.114	0.667	1.07024e-96
MT2A	3.71096e-39	-0.487381	0.024	0.427	7.42193e-36
CYP51A1	2.8658e-115	-0.488839	0.048	0.575	5.73159e-112
NASP	6.85175e-55	-0.491164	0.025	0.481	1.37035e-51
KLF6	6.82749e-55	-0.49164	0.386	0.806	1.3655e-51
ENSBTAG00000015260	2.27405e-120	-0.49212	0.124	0.616	4.54809e-117
VSIG1	5.84346e-38	-0.492556	0.063	0.457	1.16869e-34
PLS1	4.65578e-145	-0.492627	0.056	0.556	9.31156e-142
PCNA	1.07369e-31	-0.493569	0.026	0.436	2.14738e-28
S100A14	6.21726e-114	-0.495026	0.068	0.561	1.24345e-110
CIST1	4.71968e-100	-0.496544	0.067	0.544	9.43936e-97
ENSBTAG00000048049	1.60495e-78	-0.500089	0.037	0.428	3.2099e-75
EZR	1.65156e-84	-0.500486	0.328	0.831	3.30311e-81
C3H1orf54	2.18626e-146	-0.500735	0.034	0.588	4.37253e-143
TUBB4B	2.45991e-88	-0.501974	0.128	0.647	4.91981e-85
PLA2G16	8.67655e-31	-0.50591	0.075	0.468	1.73531e-27
NKG7	0.000289797	-0.50648	0.113	0.381	0.579595
ENSBTAG00000047265	1.29556e-70	-0.507067	0.054	0.547	2.59112e-67
UBE2S	5.15737e-91	-0.507138	0.065	0.597	1.03147e-87
FDPS	3.46145e-113	-0.510582	0.05	0.568	6.9229e-110
UQCRQ	8.3308e-118	-0.510601	0.114	0.68	1.66616e-114
FABP7	8.06233e-79	-0.512435	0.091	0.533	1.61247e-75
CD83	9.30691e-50	-0.512689	0.039	0.491	1.86138e-46
HERPUD1	6.15917e-54	-0.515173	0.48	0.876	1.23183e-50
ENSBTAG00000051845	4.3188e-159	-0.51859	0.197	0.811	8.6376e-156
LGALS3	1.45036e-49	-0.522511	0.307	0.727	2.90072e-46
HES1	1.10546e-143	-0.525744	0.077	0.631	2.21092e-140
SPTBN1	2.48446e-61	-0.527259	0.06	0.522	4.96892e-58
LMO7	5.45479e-67	-0.527553	0.035	0.467	1.09096e-63
ENSBTAG00000048135	2.89273e-103	-0.528794	0.023	0.411	5.78547e-100
SPATS2L	1.26791e-126	-0.52997	0.066	0.594	2.53581e-123
BZW2	2.64204e-83	-0.530068	0.042	0.541	5.28408e-80
TFF1	1.58494e-98	-0.530236	0.155	0.617	3.16988e-95
KRT7	3.34574e-148	-0.53682	0.074	0.592	6.69148e-145
SH3BGRL2	3.0901e-71	-0.537499	0.054	0.499	6.1802e-68
S100A5	1.92372e-106	-0.539813	0.144	0.619	3.84745e-103
RANBP1	2.355e-94	-0.540488	0.055	0.575	4.71e-91
NDUFS7	3.35209e-113	-0.541061	0.033	0.593	6.70419e-110
PIGR	3.7092e-12	-0.541863	0.186	0.478	7.41839e-09
ITPKC	3.59133e-87	-0.545246	0.033	0.49	7.18266e-84
NPC2	8.76415e-148	-0.547655	0.05	0.638	1.75283e-144
ENSBTAG00000049386	6.47067e-56	-0.548854	0.144	0.547	1.29413e-52
GPR183	1.4875e-141	-0.550564	0.02	0.568	2.97501e-138
KNG1	5.17707e-144	-0.555063	0.063	0.582	1.03541e-140
CTSL	8.88908e-186	-0.556839	0.027	0.598	1.77782e-182
CFD	1.31293e-119	-0.558656	0.176	0.707	2.62586e-116
ENSBTAG00000009656	1.13304e-125	-0.560745	0.045	0.595	2.26608e-122
CXADR	1.09478e-26	-0.562707	0.034	0.398	2.18955e-23
COX7A2	4.73525e-122	-0.564425	0.282	0.847	9.4705e-119
LAG3	1.00163e-115	-0.568114	0.024	0.455	2.00327e-112
BOLA-DMB	4.28058e-66	-0.568363	0.034	0.523	8.56115e-63
SYNE2	1.14897e-63	-0.571088	0.034	0.48	2.29794e-60
LGALS4	2.80299e-55	-0.572749	0.042	0.454	5.60599e-52
ENSBTAG00000050398	1.18353e-76	-0.575502	0.012	0.378	2.36705e-73
CENPF	1.94122e-72	-0.578352	0.03	0.466	3.88243e-69
IQGAP2	2.13382e-78	-0.578775	0.047	0.566	4.26764e-75
ETHE1	3.02652e-67	-0.582767	0.094	0.563	6.05304e-64
MDH1	3.08321e-105	-0.58715	0.069	0.616	6.16641e-102
EPCAM	2.32036e-53	-0.592103	0.07	0.491	4.64071e-50
FMN1	1.82822e-82	-0.596197	0.014	0.404	3.65644e-79
CD69	7.70476e-26	-0.596367	0.038	0.414	1.54095e-22
ANXA2	3.73484e-138	-0.597168	0.207	0.764	7.46968e-135
JUN	4.4671e-73	-0.597713	0.547	0.93	8.9342e-70
ENSBTAG00000005261	8.99738e-05	-0.598737	0.013	0.327	0.179948
CREG1	1.20709e-57	-0.599015	0.045	0.496	2.41418e-54
RARRES2	1.11761e-85	-0.600664	0.032	0.477	2.23521e-82
MGST3	2.36904e-93	-0.605098	0.226	0.746	4.73808e-90
VSIG2	1.11318e-65	-0.608576	0.074	0.508	2.22636e-62
STMN1	2.57321e-80	-0.613288	0.025	0.484	5.14642e-77
PLAC8B	9.10115e-110	-0.619044	0.105	0.636	1.82023e-106
LDHB	5.57479e-128	-0.619139	0.067	0.657	1.11496e-124
LGMN	1.58533e-181	-0.620849	0.061	0.643	3.17066e-178
CD99	1.08528e-130	-0.624078	0.032	0.589	2.17056e-127
LIMA1	1.2238e-124	-0.625649	0.043	0.563	2.4476e-121
ENSBTAG00000051082	1.03933e-23	-0.628005	0.023	0.384	2.07865e-20
SLC25A5	9.26807e-103	-0.631771	0.093	0.64	1.85361e-99
HSPD1	6.415e-151	-0.63406	0.094	0.692	1.283e-147
ALAS1	9.74974e-101	-0.640678	0.094	0.617	1.94995e-97
DSTN	5.02889e-101	-0.641259	0.162	0.644	1.00578e-97
TAGLN2	1.28549e-91	-0.641609	0.235	0.734	2.57098e-88
TCIM	8.79596e-85	-0.642702	0.102	0.569	1.75919e-81
MAL	1.61273e-90	-0.648447	0.08	0.548	3.22545e-87
SELENOP	6.88133e-70	-0.650064	0.053	0.522	1.37627e-66
S100A10	3.94889e-108	-0.655375	0.287	0.81	7.89777e-105
PHLDA1	7.44261e-110	-0.659318	0.07	0.579	1.48852e-106
CLU	1.44891e-142	-0.663804	0.065	0.604	2.89781e-139
CLDN18	1.90107e-73	-0.668863	0.104	0.548	3.80214e-70
ID1	5.58973e-85	-0.674947	0.195	0.647	1.11795e-81
CXCR4	4.99455e-136	-0.675459	0.116	0.695	9.9891e-133
PLAC8	7.6011e-73	-0.676808	0.322	0.763	1.52022e-69
CKMT1A	3.18586e-59	-0.688262	0.051	0.482	6.37172e-56
ATP5MC1	9.96868e-121	-0.694143	0.141	0.714	1.99374e-117
MUC1	5.17541e-111	-0.695311	0.069	0.561	1.03508e-107
ENSBTAG00000054649	7.89696e-08	-0.705745	0.022	0.34	0.000157939
ATP5F1A	1.73151e-129	-0.706132	0.078	0.668	3.46303e-126
VPREB3	4.12636e-156	-0.714497	0.049	0.566	8.25273e-153
CLDN4	4.25068e-102	-0.715452	0.098	0.576	8.50137e-99
TXN	4.93672e-125	-0.717562	0.386	0.899	9.87343e-122
P4HB	1.71347e-177	-0.717609	0.113	0.747	3.42695e-174
SEC11C	2.31328e-145	-0.720546	0.061	0.676	4.62655e-142
S100A4	4.69783e-55	-0.724384	0.356	0.761	9.39567e-52
ENSBTAG00000000144	5.70949e-05	-0.724818	0.018	0.313	0.11419
XCL2	0.246287	-0.731644	0.008	0.269	1
IFI30	1.9066e-127	-0.732118	0.056	0.612	3.8132e-124
5-8S-rRNA.3	3.66454e-38	-0.739567	0.16	0.583	7.32908e-35
CYC1	2.46081e-131	-0.745814	0.083	0.678	4.92162e-128
CXCR6	0.00268674	-0.752152	0.03	0.315	1
CLIC1	9.92057e-149	-0.757171	0.154	0.757	1.98411e-145
TXNDC5	3.70631e-166	-0.764128	0.049	0.645	7.41261e-163
WFDC2	1.99169e-97	-0.771228	0.224	0.687	3.98338e-94
HMGB1	5.8812e-143	-0.77436	0.263	0.846	1.17624e-139
DERL3	2.32688e-104	-0.779096	0.061	0.56	4.65376e-101
DUT	2.15311e-103	-0.780736	0.051	0.577	4.30622e-100
CD7	0.418736	-0.783868	0.013	0.257	1
FABP5	5.65178e-69	-0.785519	0.209	0.679	1.13036e-65
CLTB	8.8684e-106	-0.787781	0.088	0.618	1.77368e-102
IL4I1	1.04078e-71	-0.794336	0.033	0.524	2.08156e-68
KLF4	9.75617e-50	-0.795156	0.083	0.517	1.95123e-46
CAPN8	5.32662e-15	-0.801461	0.068	0.412	1.06532e-11
LYZ2	3.58633e-07	-0.802999	0.729	0.886	0.000717266
ENSBTAG00000010155	9.56649e-68	-0.809847	0.063	0.506	1.9133e-64
TFF3	9.58492e-80	-0.813283	0.217	0.658	1.91698e-76
7SK.49	6.86772e-08	-0.813467	0.061	0.356	0.000137354
AHNAK	3.781e-74	-0.814104	0.049	0.542	7.56199e-71
RGCC	5.53562e-133	-0.815773	0.088	0.67	1.10712e-129
IFNG	0.00124178	-0.824712	0.019	0.301	1
CTSC	1.0069e-159	-0.827605	0.051	0.64	2.0138e-156
ENSBTAG00000037510	3.44569e-16	-0.835729	0.027	0.378	6.89138e-13
SYTL2	3.10442e-86	-0.840478	0.051	0.535	6.20884e-83
SCPEP1	3.0757e-59	-0.846918	0.043	0.527	6.15141e-56
S100A2	0.00158253	-0.847788	0.821	0.939	1
TUBA1B	1.74149e-137	-0.852092	0.207	0.797	3.48298e-134
ENSBTAG00000000432	1.19704e-53	-0.852899	0.023	0.444	2.39409e-50
SPINT2	3.82116e-75	-0.860617	0.077	0.556	7.64232e-72
IL7R	5.68281e-117	-0.870415	0.043	0.553	1.13656e-113
CTSW	0.00226616	-0.882486	0.018	0.307	1
KRT18	1.53512e-55	-0.884426	0.385	0.75	3.07024e-52
C1QB	1.02833e-180	-0.893131	0.05	0.607	2.05667e-177
CXCL3	6.03433e-65	-0.894664	0.316	0.768	1.20687e-61
ENSBTAG00000050723	5.87171e-157	-0.900307	0.039	0.537	1.17434e-153
GIMAP7.2	4.06075e-10	-0.901566	0.028	0.353	8.12151e-07
CXCL17	6.25166e-89	-0.909281	0.181	0.625	1.25033e-85
MZB1	1.02097e-157	-0.913181	0.088	0.632	2.04193e-154
CLCA1	2.7665e-131	-0.925839	0.129	0.64	5.53301e-128
KRT19	8.60251e-66	-0.929619	0.351	0.753	1.7205e-62
ISG12(B)	2.92428e-07	-0.942544	0.161	0.45	0.000584855
LYZ1.1	2.10317e-19	-0.947601	0.375	0.69	4.20634e-16
ENSBTAG00000001219	2.80011e-90	-0.965156	0.053	0.487	5.60022e-87
NDUFA4	2.73152e-211	-0.969404	0.207	0.877	5.46304e-208
CKB	2.02091e-80	-0.972369	0.148	0.633	4.04182e-77
KRT8	8.54873e-85	-0.997106	0.257	0.69	1.70975e-81
AGR2	0.652525	-1.01774	0.683	0.875	1
TSPAN1	1.78254e-84	-1.03257	0.161	0.604	3.56508e-81
GKN2	1.66824e-11	-1.03818	0.493	0.773	3.33648e-08
CRIP1	1.13734e-93	-1.04139	0.074	0.62	2.27467e-90
GKN1	4.92379e-06	-1.04863	0.786	0.897	0.00984758
ENSBTAG00000034609	8.98368e-21	-1.04919	0.046	0.402	1.79674e-17
ENSBTAG00000047700	1.79621e-163	-1.05882	0.958	0.991	3.59241e-160
RGS1	3.02151e-100	-1.0616	0.074	0.627	6.04303e-97
ENSBTAG00000037605	2.88282e-173	-1.12873	0.109	0.72	5.76565e-170
PGA5	7.72868e-17	-1.13396	0.588	0.856	1.54574e-13
C1QC	8.01213e-145	-1.13856	0.107	0.636	1.60243e-141
TNFRSF18	3.26394e-121	-1.14476	0.044	0.556	6.52789e-118
TRDC	0.39935	-1.15571	0.027	0.287	1
C1QA	6.34287e-155	-1.1574	0.092	0.625	1.26857e-151
CD74	7.15264e-139	-1.18662	0.109	0.699	1.43053e-135
ENSBTAG00000010828	2.66623e-21	-1.20574	0.024	0.365	5.33246e-18
LYZ	3.37503e-135	-1.22301	0.162	0.708	6.75005e-132
CCL5	6.12989e-06	-1.24524	0.095	0.367	0.0122598
GHRL	6.34195e-17	-1.31609	0.082	0.384	1.26839e-13
BLA-DQB	1.1636e-158	-1.32096	0.164	0.751	2.3272e-155
JCHAIN	7.40489e-24	-1.36277	0.701	0.915	1.48098e-20
GZMA	0.000588309	-1.36372	0.03	0.304	1
BOLA-DRB3	1.13615e-135	-1.37382	0.183	0.754	2.2723e-132
CST3	2.73095e-115	-1.42957	0.133	0.709	5.4619e-112
BOLA-DRA	6.7678e-119	-1.4843	0.212	0.76	1.35356e-115
CD3E	3.68066e-23	-1.6053	0.048	0.424	7.36131e-20
ENSBTAG00000055240	8.63924e-84	-1.60778	0.189	0.65	1.72785e-80
ENSBTAG00000047121	3.36247e-51	-1.72972	0.296	0.734	6.72494e-48
ENSBTAG00000003408	1.7844e-92	-1.78951	0.133	0.586	3.56879e-89
VPREB1	1.77542e-144	-1.80743	0.95	0.984	3.55084e-141
CD52	8.83865e-34	-1.86311	0.066	0.464	1.76773e-30
ENSBTAG00000027204	6.90196e-51	-1.86518	0.056	0.489	1.38039e-47
GZMB.1	1.32188e-12	-2.13201	0.032	0.352	2.64376e-09

## Sheet: CD8 T cell 
Gene ID	p_val	avg_logFC	pct.1	pct.2	p_val_adj
STMN1	0	2.13016	0.943	0.437	0
HMGB2	0	1.93072	0.981	0.582	0
DUT	0	1.92336	0.969	0.529	0
CENPF	3.45148e-283	1.91992	0.901	0.421	6.90297e-280
UBE2C	4.8456e-247	1.81397	0.872	0.408	9.6912e-244
PCLAF	0	1.75422	0.918	0.43	0
SMC2	0	1.72694	0.953	0.446	0
PCNA	1.86415e-252	1.67127	0.868	0.393	3.72831e-249
TOP2A	2.37576e-154	1.6644	0.773	0.436	4.75152e-151
TUBA1B	9.15111e-273	1.5167	0.965	0.756	1.83022e-269
SPC24	1.68004e-283	1.42492	0.897	0.492	3.36008e-280
CKS2	1.63205e-258	1.39821	0.906	0.412	3.2641e-255
TPX2	1.92499e-224	1.38554	0.865	0.452	3.84999e-221
UBE2S	4.6926e-238	1.37688	0.951	0.551	9.38519e-235
HMGB1	0	1.3638	0.992	0.807	0
SMC4	2.66089e-202	1.31855	0.826	0.35	5.32178e-199
CENPE	9.86003e-307	1.30832	0.893	0.38	1.97201e-303
NUF2	0	1.30695	0.862	0.323	0
TMPO	4.70653e-215	1.20546	0.865	0.42	9.41306e-212
MKI67	1.61425e-229	1.15186	0.825	0.364	3.2285e-226
MIS18BP1	2.01776e-234	1.0995	0.839	0.405	4.03553e-231
LMNB1	1.76939e-278	1.06476	0.914	0.457	3.53879e-275
H2AFZ	1.02662e-192	1.05367	0.947	0.682	2.05325e-189
CENPW	1.61227e-198	1.05083	0.825	0.413	3.22454e-195
HMMR	4.26345e-300	1.04631	0.853	0.381	8.52689e-297
BIRC5	5.6904e-264	1.03541	0.873	0.395	1.13808e-260
MCM4	4.72066e-152	1.03471	0.777	0.387	9.44131e-149
ENSBTAG00000000432	4.76675e-222	1.01328	0.906	0.399	9.5335e-219
NASP	1.13502e-143	1.00444	0.788	0.441	2.27005e-140
UHRF1	5.10803e-191	0.996615	0.783	0.393	1.02161e-187
RRM2	3.47849e-178	0.991722	0.735	0.321	6.95697e-175
ENSBTAG00000037510	4.36795e-239	0.988313	0.935	0.332	8.73591e-236
ENSBTAG00000040098	2.08014e-140	0.985043	0.772	0.375	4.16027e-137
CCNB1	2.4915e-224	0.981928	0.831	0.441	4.983e-221
ENSBTAG00000027204	2.79855e-209	0.955356	0.977	0.442	5.5971e-206
IFNG	8.26402e-60	0.932385	0.648	0.269	1.6528e-56
ENSBTAG00000034609	7.29549e-203	0.921026	0.91	0.359	1.4591e-199
NCAPG	7.73527e-188	0.887332	0.779	0.348	1.54705e-184
CKAP2	1.82151e-138	0.885236	0.741	0.339	3.64303e-135
CRIP1	9.22307e-178	0.867747	0.947	0.574	1.84461e-174
RANBP1	1.69814e-150	0.843649	0.885	0.532	3.39627e-147
HIST1H1E	1.84861e-61	0.842152	0.667	0.383	3.69722e-58
NUSAP1	4.92693e-76	0.841393	0.613	0.243	9.85385e-73
KNSTRN	4.52208e-151	0.832538	0.752	0.372	9.04417e-148
MCM5	7.24775e-83	0.818447	0.644	0.326	1.44955e-79
KIF11	1.99884e-98	0.79847	0.668	0.323	3.99768e-95
CEP55	8.00701e-144	0.797402	0.758	0.394	1.6014e-140
ENSBTAG00000054649	9.03861e-169	0.795613	0.842	0.299	1.80772e-165
FBXO5	3.36471e-160	0.794731	0.707	0.249	6.72943e-157
KIF20B	3.89124e-56	0.789231	0.626	0.324	7.78248e-53
DLGAP5	0	0.788688	0.807	0.246	0
NDC80	5.0867e-198	0.771968	0.75	0.328	1.01734e-194
KNL1	3.52579e-77	0.766793	0.637	0.299	7.05157e-74
KIF22	8.81115e-172	0.75855	0.703	0.219	1.76223e-168
CCNA2	2.37661e-209	0.755041	0.795	0.329	4.75322e-206
CD3E	4.59892e-167	0.743001	0.962	0.378	9.19785e-164
MND1	3.98775e-125	0.740936	0.737	0.405	7.97551e-122
AURKB	2.61355e-147	0.733696	0.683	0.23	5.2271e-144
CLSPN	5.72145e-72	0.725768	0.644	0.362	1.14429e-68
AURKA	1.21371e-141	0.722778	0.692	0.258	2.42742e-138
TUBB4B	1.64623e-83	0.71691	0.846	0.608	3.29246e-80
KIF15	9.33331e-62	0.710065	0.567	0.186	1.86666e-58
TYMS	1.63125e-128	0.702957	0.745	0.427	3.2625e-125
GMNN	1.27462e-119	0.699931	0.748	0.352	2.54924e-116
ENSBTAG00000046373	3.55442e-163	0.694341	0.715	0.254	7.10884e-160
MCM3	4.8603e-130	0.683	0.711	0.305	9.72059e-127
KPNA2	6.88955e-74	0.677816	0.717	0.462	1.37791e-70
NCAPD3	1.90118e-43	0.674884	0.583	0.306	3.80235e-40
ENSBTAG00000051845	9.47759e-133	0.67452	0.965	0.77	1.89552e-129
DTYMK	1.86671e-135	0.668669	0.785	0.425	3.73342e-132
SGO2	9.82582e-11	0.658185	0.494	0.299	1.96516e-07
BUB1	8.61045e-221	0.646796	0.757	0.298	1.72209e-217
SGO1	8.4347e-30	0.645482	0.524	0.218	1.68694e-26
TCF19	7.55482e-76	0.630751	0.591	0.213	1.51096e-72
CENPH	4.75981e-51	0.628614	0.613	0.368	9.51962e-48
ASF1B	7.92793e-85	0.626634	0.628	0.289	1.58559e-81
RFC3	7.35606e-32	0.612811	0.579	0.336	1.47121e-28
ASPM	3.18311e-08	0.607501	0.482	0.227	6.36621e-05
ENSBTAG00000020100	0.00894265	0.607249	0.463	0.321	1
KIF23	3.30535e-84	0.602765	0.628	0.242	6.61069e-81
IL17A	9.89197e-193	0.602005	0.756	0.419	1.97839e-189
CTLA4	2.53266e-268	0.595908	0.845	0.422	5.06532e-265
CDCA3	6.30392e-57	0.595265	0.636	0.346	1.26078e-53
GNLY	0.000563711	0.586105	0.42	0.165	1
CENPS	3.86761e-37	0.580949	0.617	0.42	7.73522e-34
PARPBP	1.63426e-78	0.56912	0.671	0.369	3.26852e-75
CDC20	8.76883e-96	0.566292	0.669	0.297	1.75377e-92
CXCR6	1.20981e-88	0.561493	0.745	0.279	2.41962e-85
CDK1	3.53567e-233	0.560859	0.787	0.306	7.07133e-230
PLK1	1.67827e-92	0.547364	0.656	0.312	3.35655e-89
RACGAP1	7.10761e-21	0.539454	0.553	0.347	1.42152e-17
CDCA8	2.24857e-102	0.53942	0.621	0.237	4.49714e-99
CCNB2	2.29239e-81	0.529011	0.758	0.45	4.58478e-78
H1-2	8.95812e-09	0.527696	0.526	0.383	1.79162e-05
MXD3	8.22483e-26	0.527527	0.511	0.214	1.64497e-22
KIFC1	1.55764e-09	0.521224	0.476	0.245	3.11529e-06
TRDC	2.75092e-67	0.518744	0.675	0.255	5.50185e-64
ENSBTAG00000031767	3.21588e-34	0.518214	0.501	0.233	6.43176e-31
PRC1	1.77923e-75	0.515794	0.572	0.254	3.55846e-72
ESCO2	9.87354e-48	0.513289	0.533	0.204	1.97471e-44
CENPL	1.87377e-135	0.509286	0.677	0.294	3.74755e-132
LDHB	1.57985e-100	0.505505	0.899	0.612	3.15971e-97
SPC25	7.62682e-256	0.499151	0.78	0.327	1.52536e-252
KIF4A	1.67238e-06	0.49521	0.466	0.209	0.00334477
PTTG1	3.77566e-96	0.494445	0.73	0.426	7.55133e-93
NT5C	5.74379e-69	0.494197	0.671	0.388	1.14876e-65
CTSW	2.95724e-114	0.49305	0.772	0.269	5.91448e-111
CDKN2D	4.90777e-17	0.472719	0.533	0.302	9.81554e-14
MTFR2	1.26415e-10	0.468348	0.516	0.346	2.5283e-07
MDH1	5.6561e-80	0.465511	0.892	0.573	1.13122e-76
CDCA2	1.62714e-35	0.465113	0.53	0.221	3.25428e-32
ENSBTAG00000050846	2.19559e-105	0.455923	0.895	0.593	4.39118e-102
ICOS	2.18698e-287	0.455414	0.849	0.38	4.37397e-284
HIST1H2AG.1	1.94001e-55	0.455108	0.552	0.229	3.88003e-52
TK1	6.50334e-11	0.453654	0.501	0.325	1.30067e-07
GIMAP7.2	6.23178e-96	0.453577	0.803	0.314	1.24636e-92
ENSBTAG00000000144	1.03963e-74	0.449482	0.7	0.278	2.07926e-71
PA2G4	6.92527e-55	0.445756	0.8	0.576	1.38505e-51
HDGF	6.75451e-90	0.442602	0.865	0.535	1.3509e-86
BUB1B	9.70593e-57	0.438536	0.595	0.262	1.94119e-53
RGS1	6.36043e-90	0.438189	0.918	0.583	1.27209e-86
TNFRSF9	4.62722e-191	0.437453	0.773	0.24	9.25444e-188
TNFRSF18	1.37312e-135	0.433032	0.914	0.51	2.74625e-132
NKG7	8.98965e-100	0.420285	0.814	0.346	1.79793e-96
TACC3	5.09944e-08	0.415805	0.479	0.297	0.000101989
CD96	1.77651e-84	0.415748	0.669	0.2	3.55301e-81
ENSBTAG00000051299	8.39112e-57	0.402503	0.648	0.35	1.67822e-53
IKZF2	1.96716e-14	0.393301	0.503	0.194	3.93432e-11
CENPK	2.17846e-11	0.387489	0.544	0.381	4.35693e-08
TNFRSF25	4.49184e-266	0.38406	0.835	0.382	8.98369e-263
HJURP	1.89737e-114	0.37703	0.655	0.266	3.79474e-111
CITED4	9.05034e-141	0.371516	0.767	0.366	1.81007e-137
DNAJC9	0.867342	0.368427	0.43	0.315	1
BRCA1	1.90061e-81	0.368218	0.586	0.209	3.80123e-78
ENSBTAG00000010828	2.10639e-15	0.365228	0.576	0.336	4.21278e-12
ENSBTAG00000050102	4.98482e-17	0.361871	0.471	0.169	9.96964e-14
LAG3	3.40204e-259	0.361344	0.838	0.413	6.80409e-256
BRCA2	0.000563174	0.358928	0.51	0.401	1
CENPP	3.30195e-48	0.355952	0.609	0.304	6.60391e-45
KIF2C	8.27767e-191	0.3502	0.65	0.212	1.65553e-187
HOPX	2.214e-58	0.342415	0.676	0.258	4.428e-55
MCM10	5.4822e-40	0.341593	0.587	0.316	1.09644e-36
ACTG1	4.99217e-75	0.341053	0.996	0.975	9.98435e-72
IDI1	1.04688e-72	0.340086	0.857	0.548	2.09377e-69
CKAP2L	0.00167942	0.337579	0.464	0.331	1
ECT2	4.30854e-11	0.335872	0.359	0.356	8.61708e-08
HIST1H2AG	4.15195e-71	0.335738	0.563	0.217	8.3039e-68
CCDC34	1.00144e-46	0.332441	0.649	0.358	2.00287e-43
CENPN	7.68401e-125	0.329514	0.671	0.292	1.5368e-121
PBK	0.000209861	0.322012	0.358	0.187	0.419723
CCL4	6.14013e-14	0.318854	0.617	0.432	1.22803e-10
MSH6	7.51469e-12	0.318794	0.49	0.286	1.50294e-08
ENSBTAG00000054548	7.11421e-13	0.314793	0.474	0.206	1.42284e-09
RAP2A	1.71613e-152	0.313017	0.785	0.311	3.43226e-149
FBL	5.25724e-56	0.307661	0.818	0.491	1.05145e-52
NDUFA4	5.49399e-59	0.306472	0.958	0.835	1.0988e-55
SH2D1A	1.46365e-223	0.291627	0.8	0.308	2.9273e-220
KIF18A	2.38108e-14	0.289517	0.491	0.296	4.76216e-11
CD52	2.27474e-103	0.284753	0.926	0.42	4.54948e-100
UQCRQ	3.49438e-37	0.281546	0.874	0.639	6.98876e-34
UBALD2	3.76656e-22	0.281399	0.768	0.59	7.53313e-19
MYBL2	2.88712e-27	0.274949	0.553	0.294	5.77424e-24
CD4	3.57607e-220	0.273371	0.75	0.331	7.15215e-217
DCTPP1	6.03643e-112	0.272981	0.776	0.374	1.20729e-108
ENSBTAG00000050614	0.0467828	0.272306	0.374	0.19	1
GZMA	2.13106e-32	0.269454	0.59	0.276	4.26211e-29
CD8A	1.08535e-08	0.268568	0.476	0.233	2.17071e-05
TTK	1.2405e-10	0.26693	0.281	0.198	2.481e-07
DBF4	4.69413e-05	0.262434	0.379	0.35	0.0938825
CDC6	3.21094e-118	0.261971	0.637	0.234	6.42187e-115
ENSBTAG00000055254	2.04826e-14	0.260941	0.258	0.085	4.09652e-11
IL2RA	3.72212e-236	0.259995	0.802	0.279	7.44425e-233
TRIP13	1.16664e-40	0.258965	0.584	0.272	2.33328e-37
CCNB3	3.81842e-145	0.257844	0.493	0.149	7.63684e-142
TNFRSF4	2.15513e-220	0.255873	0.798	0.36	4.31026e-217
ARHGEF39	0.000136067	0.255286	0.426	0.214	0.272134
CCND2	1.08576e-131	0.253767	0.742	0.274	2.17153e-128
RND3	3.32277e-48	-0.250708	0.24	0.357	6.64555e-45
RGL1	3.10369e-07	-0.250831	0.354	0.372	0.000620737
GADD45G	2.02815e-120	-0.253709	0.151	0.355	4.0563e-117
TNIP3	2.69567e-53	-0.254581	0.362	0.459	5.39134e-50
NFE2L3	1.26147e-40	-0.254615	0.439	0.503	2.52295e-37
SELL	1.60858e-101	-0.254989	0.64	0.279	3.21717e-98
ZBTB7C	3.29236e-30	-0.256086	0.184	0.334	6.58472e-27
PKIB	0.0211029	-0.256626	0.65	0.48	1
KLF10	3.60471e-19	-0.258443	0.379	0.427	7.20942e-16
FOXA3	7.70993e-111	-0.258458	0.051	0.305	1.54199e-107
BOLA-DMA	1.50173e-12	-0.260249	0.575	0.48	3.00346e-09
EZR	0.283109	-0.260318	0.924	0.798	1
SHROOM3	0.260384	-0.260871	0.412	0.295	1
IGFBP3	0.0191316	-0.261127	0.648	0.465	1
MALL	0.163987	-0.262553	0.623	0.431	1
CDKN1C	2.49318e-19	-0.262582	0.583	0.309	4.98637e-16
KLF3	0.421821	-0.264176	0.615	0.469	1
PTAFR	3.82998e-31	-0.264251	0.39	0.208	7.65997e-28
TGFBI	7.26526e-61	-0.264253	0.05	0.346	1.45305e-57
PLBD1	2.25369e-09	-0.265229	0.521	0.322	4.50737e-06
MANSC1	1.63979e-09	-0.265754	0.43	0.397	3.27959e-06
PTPRF	0.243579	-0.266267	0.518	0.387	1
GATM	5.37561e-106	-0.267269	0.152	0.359	1.07512e-102
FA2H	1.56504e-19	-0.267345	0.19	0.363	3.13009e-16
CKAP4	1.24491e-16	-0.268329	0.754	0.476	2.48983e-13
XDH	2.31143e-31	-0.269367	0.194	0.377	4.62286e-28
RHPN2	1.09769e-185	-0.269694	0.026	0.347	2.19538e-182
FOXA2	3.45964e-31	-0.271113	0.286	0.282	6.91928e-28
LRRK2	0.445587	-0.272292	0.372	0.226	1
KDELR3	3.15052e-14	-0.272534	0.46	0.458	6.30104e-11
LRRC1	2.3061e-34	-0.275068	0.308	0.386	4.6122e-31
EPS8	3.94215e-82	-0.275858	0.151	0.319	7.8843e-79
TMCC3	5.70999e-09	-0.276817	0.595	0.481	1.142e-05
ALDH2	0.000649182	-0.277189	0.486	0.417	1
ENSBTAG00000054525	0.00235221	-0.277953	0.44	0.307	1
KIF21A	1.14954e-14	-0.278067	0.135	0.319	2.29907e-11
ENSBTAG00000002773	4.54331e-24	-0.278223	0.528	0.325	9.08662e-21
SH3YL1	0.0570982	-0.280183	0.571	0.383	1
CCND1	6.39194e-20	-0.280656	0.646	0.367	1.27839e-16
TSTD1	0.095336	-0.281251	0.478	0.377	1
PLA2G7	0.00844417	-0.281372	0.487	0.419	1
C1GALT1	7.32955e-85	-0.2817	0.327	0.494	1.46591e-81
PIM3	4.84023e-07	-0.282284	0.814	0.594	0.000968046
MEFV	3.63804e-66	-0.285032	0.595	0.238	7.27609e-63
BZW2	0.24933	-0.285456	0.671	0.507	1
PPARG	0.230574	-0.286561	0.518	0.413	1
ENSBTAG00000017305	1.43172e-85	-0.28687	0.583	0.219	2.86344e-82
TINAGL1	0.805802	-0.286878	0.432	0.345	1
FILIP1L	8.81287e-06	-0.287223	0.529	0.345	0.0176257
BREH1	4.11278e-13	-0.287711	0.455	0.383	8.22556e-10
IL1R2	0.0072187	-0.288444	0.66	0.425	1
SELENOM	1.86295e-25	-0.289784	0.387	0.405	3.7259e-22
APOE	0.412563	-0.289897	0.286	0.242	1
TMPRSS2	1.16707e-72	-0.290272	0.196	0.34	2.33415e-69
CYCS	4.49902e-09	-0.290864	0.667	0.635	8.99804e-06
ENSBTAG00000050373	0.842492	-0.292525	0.248	0.273	1
ANXA1	0.873263	-0.293103	0.915	0.803	1
UGCG	1.96317e-108	-0.296261	0.238	0.498	3.92635e-105
SPTBN1	0.964143	-0.298248	0.628	0.491	1
NLRP3	2.95791e-93	-0.298675	0.752	0.456	5.91583e-90
SFTA2	3.34061e-05	-0.299447	0.449	0.362	0.0668121
FHL2	0.236075	-0.300917	0.691	0.472	1
AKR1C4	5.765e-24	-0.301264	0.501	0.284	1.153e-20
GSN	3.21237e-15	-0.301323	0.418	0.462	6.42474e-12
GAMT	0.547381	-0.302842	0.587	0.434	1
LRRC25	1.30143e-40	-0.303045	0.582	0.308	2.60286e-37
C5AR1	6.60105e-60	-0.303269	0.474	0.229	1.32021e-56
IL7R	4.9066e-74	-0.303563	0.806	0.513	9.81319e-71
KCTD14	0.119724	-0.303874	0.453	0.33	1
TMEM45B	0.090408	-0.304761	0.511	0.372	1
TIFAB	3.57899e-31	-0.305884	0.501	0.285	7.15798e-28
ENSBTAG00000031834	5.88296e-12	-0.308615	0.255	0.345	1.17659e-08
RAB11FIP1	5.58895e-20	-0.308622	0.723	0.412	1.11779e-16
CAPG	3.56417e-18	-0.309012	0.386	0.446	7.12833e-15
SOX4	0.00817116	-0.309576	0.475	0.305	1
EHF	0.0122156	-0.313311	0.304	0.354	1
HMGA1	3.04136e-08	-0.31587	0.834	0.564	6.08272e-05
ASRGL1	1.49812e-90	-0.317983	0.833	0.597	2.99624e-87
KRTCAP3	0.450257	-0.318385	0.559	0.38	1
TSPAN15	3.80805e-32	-0.318891	0.297	0.338	7.61609e-29
BPI	1.03298e-17	-0.319328	0.596	0.354	2.06596e-14
TNFRSF21	3.15321e-18	-0.319753	0.387	0.355	6.30641e-15
MYO6	0.000796164	-0.320643	0.443	0.334	1
NAAA	3.14171e-10	-0.322875	0.313	0.346	6.28343e-07
FAM174B	1.79142e-05	-0.324937	0.684	0.425	0.0358284
TAX1BP3	7.31446e-103	-0.327313	0.227	0.44	1.46289e-99
CEACAM1	0.103761	-0.327551	0.649	0.438	1
F11R	2.4945e-17	-0.328031	0.248	0.322	4.98901e-14
ITGB4	0.0389735	-0.328454	0.548	0.376	1
RARRES1	1.55432e-75	-0.329587	0.088	0.301	3.10863e-72
ASGR2	9.67207e-11	-0.3329	0.3	0.427	1.93441e-07
RASEF	5.64618e-58	-0.333818	0.082	0.273	1.12924e-54
EVPL	0.753419	-0.335743	0.304	0.276	1
RAB25	2.46327e-82	-0.337265	0.215	0.388	4.92654e-79
TNFSF15	4.99723e-30	-0.337631	0.046	0.302	9.99446e-27
APP	7.78716e-23	-0.337791	0.374	0.386	1.55743e-19
CREB3L1	1.8222e-61	-0.34104	0.255	0.383	3.64439e-58
C3	0.0185071	-0.341772	0.715	0.479	1
PERP	2.17629e-88	-0.342458	0.217	0.391	4.35258e-85
CA9	3.48664e-75	-0.342661	0.05	0.302	6.97328e-72
CD83	6.97595e-13	-0.343893	0.421	0.468	1.39519e-09
CTSB	2.07837e-22	-0.344876	0.668	0.445	4.15675e-19
VCL	0.924323	-0.345318	0.619	0.468	1
DRAM1	0.00647566	-0.345668	0.564	0.49	1
PGC	0.0456021	-0.34707	0.439	0.317	1
ADAM10	1.40424e-18	-0.349786	0.526	0.557	2.80849e-15
ERRFI1	3.48738e-37	-0.350622	0.298	0.384	6.97477e-34
TPM4	0.0416846	-0.351814	0.873	0.673	1
IDH1	3.40121e-07	-0.352023	0.551	0.485	0.000680242
CSF1R	8.63271e-05	-0.35229	0.495	0.424	0.172654
PLAC8B	2.69729e-09	-0.355997	0.611	0.607	5.39458e-06
TSPAN3	1.34241e-96	-0.356965	0.26	0.472	2.68482e-93
TGM2	0.0245879	-0.358265	0.704	0.459	1
PEPD	0.00128467	-0.358952	0.501	0.447	1
MGST2	6.58904e-06	-0.360778	0.71	0.499	0.0131781
IER2	1.30064e-06	-0.361566	0.574	0.54	0.00260127
SGK2	1.1972e-96	-0.36352	0.151	0.343	2.3944e-93
TJP3	4.58002e-111	-0.363532	0.144	0.392	9.16004e-108
MLPH	3.94732e-63	-0.365397	0.224	0.345	7.89464e-60
IRF7	3.98533e-21	-0.366348	0.366	0.416	7.97066e-18
BCAS1	7.09905e-58	-0.366589	0.246	0.369	1.41981e-54
MCRIP2	0.554381	-0.367532	0.622	0.49	1
FABP5	8.82136e-05	-0.368075	0.857	0.644	0.176427
ARHGAP21	8.38936e-10	-0.369009	0.363	0.32	1.67787e-06
CXCL10	0.0572318	-0.369441	0.557	0.372	1
CFP	1.03473e-35	-0.369572	0.03	0.263	2.06946e-32
PRR15L	0.000233368	-0.370065	0.545	0.394	0.466735
IFIT1	3.04994e-190	-0.370065	0.093	0.34	6.09987e-187
HBEGF	4.88789e-40	-0.370783	0.25	0.424	9.77578e-37
B4GALT1	5.23608e-21	-0.371371	0.506	0.509	1.04722e-17
ENSBTAG00000026400	3.95733e-38	-0.374071	0.232	0.38	7.91465e-35
JUP	0.100173	-0.374087	0.538	0.399	1
MX1	7.35474e-10	-0.375026	0.497	0.481	1.47095e-06
RFLNA	0.934531	-0.375613	0.56	0.435	1
PRDX5	0.173334	-0.376778	0.87	0.697	1
TMEM54	5.81757e-35	-0.376881	0.377	0.464	1.16351e-31
PLK2	5.91372e-11	-0.378829	0.484	0.449	1.18274e-07
EHD4	6.88214e-30	-0.37897	0.287	0.373	1.37643e-26
IFIT3	5.72108e-64	-0.379305	0.267	0.379	1.14422e-60
SDS	3.52353e-29	-0.379647	0.2	0.391	7.04706e-26
FGL2	4.78432e-17	-0.380115	0.422	0.465	9.56863e-14
CGN	2.93058e-47	-0.380826	0.197	0.349	5.86115e-44
GPNMB	1.74915e-07	-0.385065	0.39	0.448	0.000349829
CAPN5	3.62985e-39	-0.386144	0.189	0.332	7.25971e-36
PRXL2A	2.72827e-111	-0.389451	0.208	0.437	5.45655e-108
IL17RC	0.831006	-0.39013	0.536	0.411	1
SMIM6	3.0879e-83	-0.39318	0.184	0.359	6.1758e-80
OSM	4.72684e-129	-0.395926	0.683	0.296	9.45368e-126
PSMB5	0.0961834	-0.3968	0.657	0.507	1
EPHA2	7.02369e-69	-0.397168	0.194	0.326	1.40474e-65
SERPINH1	4.19054e-09	-0.398667	0.622	0.515	8.38109e-06
THBS1	5.46906e-10	-0.399509	0.42	0.378	1.09381e-06
CCL20	7.7994e-17	-0.400529	0.83	0.633	1.55988e-13
TAGAP	0.314856	-0.401544	0.561	0.504	1
SERINC2	0.00466612	-0.402161	0.619	0.439	1
SERPINE1	5.81381e-36	-0.402398	0.147	0.281	1.16276e-32
SLC40A1	1.19484e-46	-0.403221	0.611	0.296	2.38967e-43
MACC1	4.43872e-36	-0.404609	0.242	0.328	8.87745e-33
NR1H3	0.323232	-0.405161	0.528	0.46	1
CTSD	2.2292e-22	-0.406798	0.332	0.375	4.45839e-19
TAGLN2	0.667051	-0.408755	0.877	0.699	1
PLLP	6.93004e-49	-0.409566	0.279	0.39	1.38601e-45
SEC11C	0.520051	-0.411476	0.758	0.638	1
PLSCR2	5.01028e-29	-0.411613	0.479	0.524	1.00206e-25
IGSF5	2.0711e-121	-0.411713	0.111	0.359	4.14221e-118
CTTN	3.17695e-11	-0.412292	0.564	0.47	6.35391e-08
MAFF	9.62342e-96	-0.41292	0.113	0.36	1.92468e-92
ITGA6	2.96906e-57	-0.414779	0.333	0.433	5.93812e-54
ZNFX1	7.49023e-110	-0.415048	0.161	0.419	1.49805e-106
CD55	7.65533e-08	-0.415225	0.455	0.407	0.000153107
CLEC4E	3.67918e-28	-0.418856	0.19	0.389	7.35836e-25
SYNE2	0.0547138	-0.420216	0.549	0.451	1
JUNB	6.24368e-08	-0.42024	0.916	0.806	0.000124874
RIOK3	0.00174676	-0.424245	0.587	0.505	1
CST6	0.0929954	-0.425718	0.691	0.51	1
GLUL	2.35625e-47	-0.426044	0.305	0.435	4.7125e-44
NOSTRIN	7.71254e-05	-0.428479	0.53	0.385	0.154251
RNF144B	6.39521e-46	-0.429749	0.408	0.487	1.27904e-42
UPP1	9.91063e-15	-0.430497	0.293	0.274	1.98213e-11
AFDN	1.6994e-05	-0.431465	0.412	0.349	0.0339879
ISG20	1.30395e-14	-0.434513	0.822	0.685	2.60789e-11
CDKN1A	0.696292	-0.436308	0.839	0.704	1
CTNNA1	1.55018e-40	-0.438773	0.435	0.481	3.10036e-37
STARD10	3.96645e-24	-0.43932	0.37	0.37	7.9329e-21
IQGAP2	0.000284252	-0.439449	0.64	0.533	0.568503
TNF	2.88756e-99	-0.441408	0.208	0.457	5.77512e-96
CSTB	1.10122e-31	-0.443083	0.416	0.565	2.20245e-28
LAMP1	2.83457e-09	-0.444333	0.382	0.406	5.66914e-06
HTRA1	7.30429e-24	-0.449625	0.729	0.542	1.46086e-20
SH3BGRL	2.91521e-52	-0.453556	0.721	0.363	5.83042e-49
TFPI2	7.06682e-17	-0.45495	0.308	0.41	1.41336e-13
PLPP2	2.71484e-86	-0.455657	0.212	0.427	5.42968e-83
GSTA2	0.00525885	-0.455926	0.703	0.471	1
AGPAT2	1.2554e-62	-0.457156	0.344	0.463	2.5108e-59
PECAM1	9.65486e-06	-0.460739	0.472	0.407	0.0193097
CSF1	3.71716e-85	-0.460964	0.765	0.515	7.43432e-82
ITGB6	3.53326e-34	-0.462922	0.215	0.381	7.06652e-31
TIMP2	5.95744e-38	-0.468134	0.059	0.372	1.19149e-34
DNASE2	2.21036e-47	-0.472777	0.282	0.469	4.42071e-44
ADAM28	4.04324e-149	-0.474013	0.066	0.392	8.08649e-146
DSP	3.19257e-16	-0.474657	0.267	0.356	6.38514e-13
PLTP	6.94153e-143	-0.475591	0.211	0.488	1.38831e-139
FCGR3A	3.29867e-33	-0.477207	0.768	0.564	6.59733e-30
ENSBTAG00000004714	1.64824e-32	-0.477331	0.12	0.319	3.29648e-29
BCL2L14	3.45497e-23	-0.47769	0.418	0.405	6.90995e-20
ELOVL6	2.85676e-09	-0.47874	0.744	0.5	5.71352e-06
F3	2.75688e-21	-0.478928	0.572	0.514	5.51376e-18
SPATS2	3.30809e-31	-0.480169	0.426	0.466	6.61618e-28
LGR4	1.46218e-147	-0.482964	0.161	0.44	2.92437e-144
GCNT3	1.26114e-55	-0.483747	0.324	0.411	2.52227e-52
LIPA	0.606631	-0.484434	0.503	0.394	1
MAL2	5.76814e-41	-0.485572	0.367	0.448	1.15363e-37
SMAGP	1.85727e-05	-0.487152	0.579	0.478	0.0371454
IFIT2	4.24692e-49	-0.487877	0.358	0.456	8.49385e-46
CCL2	5.54127e-77	-0.48829	0.182	0.396	1.10825e-73
CTSH	6.23624e-15	-0.488484	0.806	0.6	1.24725e-11
ANXA2	0.193958	-0.490799	0.906	0.726	1
TLR2	6.09701e-25	-0.496101	0.117	0.352	1.2194e-21
PDZK1IP1	3.31352e-37	-0.496534	0.486	0.496	6.62704e-34
BATF3	3.11967e-44	-0.496975	0.733	0.525	6.23934e-41
NDRG1	2.7317e-85	-0.499037	0.159	0.386	5.46339e-82
MID1IP1	6.37891e-10	-0.504219	0.592	0.496	1.27578e-06
SQOR	0.0833459	-0.506221	0.73	0.526	1
PYCARD	6.74153e-12	-0.507171	0.722	0.516	1.34831e-08
NFKBIZ	0.0944563	-0.508825	0.877	0.708	1
RETN	1.01172e-11	-0.50946	0.355	0.407	2.02344e-08
STX19	0.00114933	-0.511494	0.553	0.446	1
ETS2	1.8867e-35	-0.515032	0.404	0.476	3.7734e-32
DUSP6	4.12609e-16	-0.516064	0.641	0.589	8.25217e-13
SIRPA	0.10027	-0.516195	0.507	0.479	1
PDLIM1	1.22686e-95	-0.518093	0.193	0.411	2.45373e-92
P4HB	2.13661e-14	-0.521014	0.734	0.711	4.27322e-11
FOSB	8.7736e-27	-0.522554	0.404	0.486	1.75472e-23
EXPH5	3.17967e-63	-0.523301	0.169	0.328	6.35934e-60
CDH1	0.175151	-0.524182	0.521	0.381	1
CFB	0.000234646	-0.524883	0.713	0.49	0.469292
ATP6AP1	1.6735e-73	-0.524924	0.323	0.515	3.34701e-70
ARHGAP5	5.5039e-08	-0.524949	0.613	0.509	0.000110078
CA2	9.79466e-18	-0.532097	0.468	0.471	1.95893e-14
TNFRSF12A	1.05777e-60	-0.534874	0.348	0.462	2.11554e-57
ENSBTAG00000009656	0.0935434	-0.535383	0.652	0.562	1
IRF1	0.00292156	-0.540663	0.83	0.734	1
BAIAP2L1	1.99468e-22	-0.542967	0.451	0.421	3.98935e-19
AHSG	2.65134e-32	-0.545682	0.316	0.478	5.30267e-29
LAMB3	1.13838e-13	-0.548473	0.495	0.422	2.27675e-10
NFE2L2	7.28756e-11	-0.548994	0.626	0.553	1.45751e-07
BCL2L15	7.51428e-05	-0.54918	0.717	0.55	0.150286
FAM234A	9.06789e-95	-0.5497	0.204	0.41	1.81358e-91
TNS4	0.0127322	-0.552631	0.644	0.522	1
SDC4	2.03229e-18	-0.559983	0.625	0.573	4.06459e-15
ATP1B1	9.13349e-05	-0.560914	0.687	0.46	0.18267
TCF7L2	5.94788e-122	-0.562427	0.19	0.462	1.18958e-118
BOLA-DMB	1.10653e-29	-0.569456	0.402	0.501	2.21307e-26
ELF3	9.67427e-106	-0.570241	0.138	0.376	1.93485e-102
PRSS23	1.39706e-18	-0.570374	0.544	0.498	2.79412e-15
ANXA4	1.44406e-73	-0.570683	0.252	0.519	2.88812e-70
NFAM1	4.39526e-10	-0.570972	0.586	0.339	8.79052e-07
CLEC6A	0.21127	-0.571405	0.437	0.384	1
CFI	0.00439839	-0.573078	0.628	0.438	1
LMNA	1.88644e-107	-0.57327	0.306	0.516	3.77288e-104
SPP1	6.67968e-68	-0.57389	0.638	0.323	1.33594e-64
NPC2	4.12197e-33	-0.583435	0.545	0.609	8.24395e-30
PLA2G2A	2.55749e-05	-0.585802	0.301	0.252	0.0511498
PLAUR	4.80779e-46	-0.586045	0.413	0.544	9.61558e-43
SLC44A4	1.76102e-77	-0.592527	0.314	0.461	3.52204e-74
ETHE1	1.73572e-17	-0.594044	0.553	0.537	3.47145e-14
CLEC4A	3.02979e-21	-0.594959	0.694	0.452	6.05958e-18
IL1A	8.96386e-06	-0.597956	0.835	0.683	0.0179277
ENSBTAG00000050398	3.51377e-12	-0.598839	0.561	0.349	7.02755e-09
RNASE4	2.57038e-58	-0.601112	0.324	0.443	5.14077e-55
GPRC5A	1.75585e-33	-0.602491	0.386	0.444	3.5117e-30
CREG1	0.49904	-0.604529	0.591	0.466	1
ENSBTAG00000048049	8.82019e-47	-0.605596	0.673	0.394	1.76404e-43
CD14	0.000401658	-0.606109	0.584	0.512	0.803315
BLVRB	2.67418e-05	-0.613074	0.741	0.624	0.0534836
FTL	0.399117	-0.614306	0.765	0.687	1
CXCL9	2.05234e-12	-0.614477	0.594	0.498	4.10469e-09
ENSBTAG00000005261	9.04808e-97	-0.614995	0.096	0.32	1.80962e-93
SGK1	0.00552601	-0.615185	0.723	0.638	1
ENSBTAG00000048135	0.10912	-0.617732	0.416	0.389	1
CLTB	8.19149e-13	-0.618383	0.626	0.587	1.6383e-09
TXNIP	4.10103e-26	-0.624289	0.476	0.552	8.20205e-23
MX2	0.0392499	-0.624749	0.709	0.553	1
MGST3	1.00124e-12	-0.624866	0.835	0.713	2.00249e-09
ANKRD1	2.09351e-16	-0.628541	0.46	0.467	4.18702e-13
TCIRG1	3.87405e-87	-0.631648	0.285	0.525	7.74809e-84
CHI3L1	3.01403e-61	-0.635064	0.163	0.451	6.02807e-58
OAS1Y	1.6182e-35	-0.643501	0.441	0.502	3.2364e-32
AREG	3.66446e-07	-0.644809	0.7	0.472	0.000732892
NCF1	4.05277e-07	-0.646227	0.598	0.481	0.000810555
RAB32	3.88309e-96	-0.64873	0.332	0.574	7.76618e-93
CD2AP	4.21713e-19	-0.65122	0.526	0.5	8.43426e-16
APLP2	9.20232e-118	-0.651987	0.212	0.477	1.84046e-114
LMO7	6.87238e-08	-0.65299	0.518	0.44	0.000137448
CD68	8.03016e-28	-0.653041	0.306	0.438	1.60603e-24
LAP3	9.58275e-27	-0.656476	0.64	0.648	1.91655e-23
ENSBTAG00000051082	2.88929e-59	-0.661386	0.221	0.372	5.77858e-56
CXADR	7.56632e-42	-0.66209	0.305	0.382	1.51326e-38
CELA1	2.03601e-92	-0.664502	0.081	0.29	4.07201e-89
CTSL	2.70794e-08	-0.664936	0.717	0.56	5.41588e-05
FMN1	2.67086e-10	-0.667862	0.462	0.379	5.34171e-07
RARRES2	1.10286e-07	-0.678168	0.7	0.442	0.000220572
FKBP11	3.26559e-05	-0.681413	0.835	0.707	0.0653118
VNN2	2.89256e-32	-0.681724	0.58	0.534	5.78513e-29
S100A16	1.97648e-07	-0.682778	0.684	0.533	0.000395296
CCL8	4.2022e-05	-0.684567	0.667	0.465	0.0840439
CTSC	0.147424	-0.685456	0.754	0.601	1
GRN	0.306594	-0.68796	0.707	0.529	1
SPTSSB	1.46566e-44	-0.691252	0.41	0.473	2.93131e-41
ENSBTAG00000009359	7.52914e-59	-0.691377	0.424	0.556	1.50583e-55
SYTL2	1.32135e-24	-0.694333	0.471	0.511	2.64271e-21
LIMA1	2.10142e-13	-0.694633	0.596	0.532	4.20284e-10
FLNB	1.7646e-22	-0.701826	0.544	0.518	3.5292e-19
ANG2	3.77291e-59	-0.707091	0.072	0.283	7.54583e-56
ITPKC	8.3417e-32	-0.717215	0.428	0.467	1.66834e-28
SCPEP1	4.76481e-19	-0.717637	0.432	0.504	9.52961e-16
NFKBIA	0.748822	-0.719298	0.957	0.896	1
TSPO	3.58553e-22	-0.72608	0.784	0.714	7.17105e-19
KLF6	4.345e-23	-0.726752	0.834	0.781	8.69001e-20
KLF5	6.40979e-125	-0.730114	0.246	0.508	1.28196e-121
PLS1	1.57957e-10	-0.730287	0.599	0.526	3.15914e-07
FCER1G	5.07247e-52	-0.731899	0.335	0.532	1.01449e-48
ACP5	4.09972e-52	-0.738112	0.409	0.538	8.19945e-49
ICAM1	2.19588e-25	-0.740998	0.578	0.63	4.39176e-22
SNX10	0.000165391	-0.742624	0.686	0.548	0.330782
RCAN1	1.16694e-17	-0.742869	0.479	0.457	2.33388e-14
HEBP2	4.77137e-06	-0.743028	0.537	0.472	0.00954275
CXCL16	2.17688e-120	-0.751161	0.31	0.585	4.35376e-117
LGALS4	1.09676e-62	-0.763692	0.329	0.437	2.19352e-59
SH3BGRL2	6.45631e-11	-0.764285	0.578	0.47	1.29126e-07
FTL	0.00530175	-0.767068	0.808	0.728	1
PLA2G16	1.58653e-79	-0.782286	0.263	0.456	3.17307e-76
IDO1	7.64691e-40	-0.783055	0.59	0.588	1.52938e-36
IL4I1	1.95179e-13	-0.784076	0.502	0.497	3.90357e-10
ANXA3	6.27634e-07	-0.784668	0.783	0.653	0.00125527
FABP3	3.467e-05	-0.786164	0.78	0.56	0.06934
ZFP36	1.24004e-43	-0.786227	0.452	0.573	2.48007e-40
TSC22D1	1.0237e-85	-0.789292	0.302	0.503	2.0474e-82
SPATS2L	0.0132474	-0.789668	0.731	0.558	1
ALDH1A1	5.08356e-127	-0.808587	0.223	0.51	1.01671e-123
HMOX1	3.7888e-05	-0.810836	0.634	0.53	0.0757759
TRIB1	1.10416e-10	-0.819092	0.787	0.676	2.20831e-07
PLAU	5.63327e-06	-0.819483	0.706	0.591	0.0112665
CYBB	0.00022569	-0.820785	0.405	0.426	0.45138
VSIG1	3.10048e-38	-0.821416	0.379	0.439	6.20097e-35
BASP1	0.109734	-0.828231	0.538	0.423	1
HS3ST1	2.6806e-07	-0.8413	0.715	0.587	0.00053612
ENSBTAG00000022395	1.74472e-05	-0.843606	0.516	0.471	0.0348943
EPCAM	2.57353e-57	-0.847465	0.382	0.473	5.14705e-54
ID3	2.78489e-98	-0.85198	0.2	0.439	5.56978e-95
C18H19orf33	9.36372e-132	-0.859031	0.256	0.512	1.87274e-128
HES1	3.97715e-08	-0.860455	0.73	0.595	7.9543e-05
JUN	3.48761e-53	-0.86492	0.941	0.908	6.97522e-50
KNG1	1.09734e-15	-0.86677	0.657	0.549	2.19467e-12
LGMN	6.99475e-05	-0.883069	0.7	0.607	0.139895
S100A14	0.251801	-0.885855	0.727	0.525	1
GPR84	9.64717e-26	-0.894345	0.713	0.517	1.92943e-22
KRT7	4.00907e-09	-0.900013	0.71	0.558	8.01814e-06
SELENOP	0.648985	-0.910895	0.638	0.49	1
PHLDA1	0.38927	-0.91218	0.752	0.542	1
IFI30	0.000329897	-0.912849	0.686	0.577	0.659793
CIST1	2.07604e-61	-0.914347	0.395	0.524	4.15207e-58
CXCL2	0.192111	-0.915087	0.677	0.56	1
FOS	8.86088e-25	-0.922666	0.877	0.814	1.77218e-21
PSAP	1.03243e-34	-0.922895	0.561	0.671	2.06486e-31
CLU	4.03034e-16	-0.924637	0.653	0.571	8.06068e-13
CAPN8	1.00771e-39	-0.928142	0.305	0.398	2.01542e-36
TXNDC5	5.76899e-11	-0.930468	0.695	0.609	1.1538e-07
VSIG2	2.22676e-79	-0.94296	0.318	0.492	4.45352e-76
CKMT1A	0.000119876	-0.955361	0.556	0.454	0.239753
MAL	3.89721e-37	-0.956629	0.499	0.523	7.79441e-34
DERL3	4.68077e-21	-0.958442	0.522	0.533	9.36153e-18
AIF1	0.00376398	-0.961288	0.734	0.598	1
VPREB3	3.25626e-18	-0.971268	0.715	0.53	6.51252e-15
HERPUD1	3.22297e-78	-0.97927	0.893	0.853	6.44593e-75
FABP7	1.9273e-11	-0.984925	0.686	0.501	3.8546e-08
ANXA10	1.20177e-38	-0.990416	0.366	0.425	2.40354e-35
DUSP1	1.70761e-20	-0.996205	0.901	0.823	3.41522e-17
ALAS1	4.85601e-26	-0.999862	0.605	0.588	9.71202e-23
PRR13	9.21096e-44	-1.00026	0.588	0.662	1.84219e-40
MUC1	4.26e-105	-1.03799	0.367	0.542	8.51999e-102
SPINT2	5.01241e-101	-1.05023	0.316	0.54	1.00248e-97
AHNAK	2.56016e-20	-1.0521	0.525	0.515	5.12033e-17
ENSBTAG00000050723	6.24573e-11	-1.05529	0.722	0.5	1.24915e-07
EGR1	2.74393e-44	-1.05998	0.565	0.6	5.48786e-41
BRI3	3.03706e-47	-1.07807	0.749	0.744	6.07411e-44
ATF3	8.04578e-60	-1.09057	0.474	0.615	1.60916e-56
ENSBTAG00000001219	2.12775e-14	-1.12332	0.598	0.457	4.25551e-11
GADD45A	1.20111e-50	-1.12632	0.529	0.644	2.40222e-47
MARCKSL1	3.86563e-72	-1.13663	0.39	0.54	7.73126e-69
ENSBTAG00000015260	9.36683e-15	-1.13703	0.721	0.584	1.87337e-11
C1QB	8.65763e-05	-1.14923	0.727	0.57	0.173153
MS4A8	3.32571e-55	-1.15918	0.721	0.675	6.65141e-52
TCIM	0.0941433	-1.16015	0.702	0.537	1
CLDN18	2.57094e-20	-1.17101	0.56	0.522	5.14188e-17
7SK.49	3.02755e-118	-1.17377	0.136	0.349	6.0551e-115
DSTN	5.56444e-08	-1.18298	0.765	0.612	0.000111289
ENSBTAG00000010155	1.17394e-41	-1.20405	0.417	0.485	2.34789e-38
ENSBTAG00000037605	1.81895e-10	-1.2071	0.745	0.684	3.63789e-07
CLDN4	5.13178e-17	-1.2107	0.611	0.547	1.02636e-13
KLF4	2.50224e-132	-1.21548	0.211	0.507	5.00448e-129
NUPR1	2.16223e-126	-1.22163	0.53	0.752	4.32446e-123
IL1B	0.403302	-1.24799	0.676	0.544	1
CTSZ	1.43972e-27	-1.25198	0.576	0.666	2.87945e-24
CEBPD	2.7196e-26	-1.26097	0.713	0.64	5.4392e-23
CD74	2.29316e-20	-1.26151	0.73	0.664	4.58632e-17
CST3	1.69461e-09	-1.27143	0.698	0.677	3.38921e-06
TNFAIP6	8.96261e-06	-1.27383	0.51	0.505	0.0179252
TFF1	2.68874e-22	-1.27483	0.687	0.587	5.37748e-19
HSPB1	3.07265e-40	-1.27901	0.682	0.655	6.1453e-37
5-8S-rRNA.3	4.4894e-12	-1.29366	0.537	0.561	8.9788e-09
ENSBTAG00000049386	4.12911e-12	-1.30509	0.617	0.521	8.25821e-09
BOLA-DRB3	2.7483e-07	-1.3177	0.714	0.724	0.000549661
MZB1	0.14521	-1.32759	0.738	0.596	1
S100A5	3.62398e-114	-1.35751	0.463	0.599	7.24797e-111
CD24	2.92259e-30	-1.35867	0.503	0.523	5.84517e-27
IL1RN	0.70007	-1.36101	0.691	0.503	1
PIGR	1.32127e-12	-1.3783	0.524	0.46	2.64254e-09
IER3	1.81136e-25	-1.39328	0.787	0.711	3.62273e-22
MARCKS	3.68812e-31	-1.41441	0.722	0.662	7.37625e-28
ID1	3.31202e-30	-1.41515	0.655	0.621	6.62405e-27
TFF2	2.11867e-24	-1.43547	0.749	0.613	4.23733e-21
BLA-DQB	1.06213e-05	-1.44701	0.754	0.717	0.0212425
CD9	4.37811e-12	-1.48392	0.794	0.675	8.75623e-09
CFD	1.72548e-31	-1.49134	0.741	0.675	3.45096e-28
CLCA1	4.17324e-08	-1.49484	0.74	0.606	8.34648e-05
SAMD9	9.19584e-30	-1.49862	0.831	0.803	1.83917e-26
M-SAA3.2	5.49244e-40	-1.51226	0.76	0.68	1.09849e-36
CKB	1.83976e-128	-1.51845	0.335	0.619	3.67952e-125
CYSTM1	4.20778e-93	-1.58024	0.657	0.771	8.41556e-90
CTSS	6.46671e-05	-1.58216	0.76	0.689	0.129334
PLEK	2.42236e-49	-1.59867	0.329	0.524	4.84473e-46
LGALS3	2.21691e-74	-1.62115	0.621	0.708	4.43383e-71
CXCL17	1.29462e-11	-1.62651	0.703	0.596	2.58925e-08
PTX3	1.09351e-08	-1.64241	0.642	0.531	2.18702e-05
TSPAN1	1.4913e-17	-1.64256	0.641	0.577	2.9826e-14
C1QC	1.13973e-11	-1.64822	0.74	0.602	2.27946e-08
C1QA	4.61804e-12	-1.66691	0.741	0.59	9.23607e-09
TYROBP	0.688953	-1.67568	0.742	0.657	1
ISG12(B)	1.9901e-24	-1.67797	0.389	0.437	3.98021e-21
WFDC2	1.10801e-32	-1.74266	0.768	0.657	2.21603e-29
TFF3	4.6068e-15	-1.76346	0.768	0.628	9.2136e-12
BOLA-DRA	3.1872e-23	-1.77347	0.744	0.73	6.37441e-20
S100A4	2.8138e-21	-1.77443	0.826	0.735	5.6276e-18
GHRL	9.013e-20	-1.7895	0.592	0.357	1.8026e-16
ENSBTAG00000048980	1.35145e-15	-1.80217	0.364	0.425	2.7029e-12
FTH1	1.15979e-108	-1.80819	0.996	0.995	2.31957e-105
PLAC8	6.28932e-73	-1.83686	0.799	0.736	1.25786e-69
SOD2	6.77594e-33	-1.88214	0.803	0.759	1.35519e-29
ISG15	1.25134e-10	-1.8944	0.646	0.566	2.50267e-07
CXCL3	2.34648e-59	-1.97618	0.765	0.743	4.69296e-56
KRT8	1.83341e-24	-1.9851	0.783	0.662	3.66682e-21
KRT19	2.7089e-36	-1.98947	0.812	0.727	5.4178e-33
LYZ	4.19796e-09	-2.03756	0.767	0.674	8.39592e-06
ENSBTAG00000003408	0.000526728	-2.05592	0.757	0.553	1
SAA2	1.1819e-55	-2.074	0.776	0.71	2.3638e-52
LYZ1.1	9.77179e-56	-2.08357	0.642	0.674	1.95436e-52
KRT18	4.21746e-49	-2.1083	0.815	0.726	8.43492e-46
S100A2	3.75389e-88	-2.18065	0.961	0.931	7.50777e-85
LYZ2	9.86956e-89	-2.20768	0.9	0.877	1.97391e-85
ENSBTAG00000047700	1.3917e-34	-2.22585	0.992	0.989	2.7834e-31
ENSBTAG00000055240	0.501135	-2.22678	0.772	0.619	1
GKN2	2.54419e-22	-2.24463	0.865	0.753	5.08839e-19
S100A12	0.0986634	-2.252	0.726	0.556	1
GRO1	2.52666e-45	-2.2584	0.811	0.759	5.05333e-42
GKN1	2.93996e-89	-2.31349	0.861	0.893	5.87991e-86
PGA5	2.27782e-74	-2.34934	0.893	0.839	4.55564e-71
CXCL8	1.74247e-120	-2.35251	0.784	0.78	3.48494e-117
AGR2	2.40004e-108	-2.40667	0.908	0.863	4.80008e-105
JCHAIN	3.92517e-26	-2.63666	0.923	0.902	7.85033e-23
S100A9	0.180207	-2.68742	0.75	0.637	1
ENSBTAG00000047121	0.989592	-2.81213	0.806	0.706	1
S100A8	0.00230182	-3.11469	0.761	0.646	1
VPREB1	2.45941e-60	-3.13175	0.984	0.982	4.91881e-57
SAA3	5.42319e-209	-3.30976	0.92	0.927	1.08464e-205

## Sheet: DC
Gene ID	p_val	avg_logFC	pct.1	pct.2	p_val_adj
CST3	9.12241e-298	3.12702	0.983	0.668	1.82448e-294
BOLA-DRB3	0	2.40634	0.997	0.714	0
BOLA-DRA	7.2489e-308	2.27732	0.99	0.721	1.44978e-304
BLA-DQB	0	2.27148	0.998	0.709	0
DNASE1L3	8.66617e-149	2.22721	0.586	0.216	1.73323e-145
ENSBTAG00000037605	4.52772e-306	2.15709	0.981	0.676	9.05544e-303
TIFAB	7.21164e-249	2.10407	0.76	0.278	1.44233e-245
CD74	0	2.06131	0.998	0.655	0
NAAA	1.574e-247	1.86053	0.864	0.327	3.148e-244
CXCL9	2.32843e-22	1.76423	0.502	0.502	4.65685e-19
ENSBTAG00000009656	2.98703e-276	1.69481	0.946	0.552	5.97406e-273
CD83	1.46737e-179	1.62712	0.813	0.454	2.93473e-176
C3H1orf54	1.77561e-98	1.59391	0.698	0.553	3.55121e-95
CDKN1C	0.0457723	1.58644	0.21	0.325	1
PLD4	1.20321e-288	1.58496	0.822	0.274	2.40641e-285
IL18BP	6.85497e-60	1.55573	0.376	0.209	1.37099e-56
BASP1	1.00198e-201	1.47604	0.855	0.413	2.00396e-198
GRASP	1.32767e-159	1.40644	0.705	0.31	2.65533e-156
PYCARD	1.68584e-185	1.38319	0.851	0.514	3.37168e-182
BOLA-DMB	1.77514e-238	1.3743	0.923	0.481	3.55029e-235
TBC1D4	1.01627e-125	1.26896	0.608	0.275	2.03254e-122
GPR183	2.26095e-175	1.2559	0.858	0.527	4.52191e-172
RGS10	4.00939e-153	1.24512	0.755	0.425	8.01878e-150
C1R	0.0127771	1.23529	0.199	0.294	1
BATF3	8.24954e-102	1.21354	0.71	0.527	1.64991e-98
PIM3	6.73962e-159	1.12665	0.883	0.594	1.34792e-155
BAG2	1.32607e-112	1.10744	0.685	0.465	2.65214e-109
GSN	6.58562e-186	1.10472	0.843	0.447	1.31712e-182
LGALS1	5.12367e-108	1.09349	0.743	0.564	1.02473e-104
PLBD1	1.99174e-159	1.05907	0.705	0.318	3.98349e-156
ANPEP	1.68715e-206	1.04948	0.552	0.097	3.37429e-203
PARM1	7.85158e-122	1.03578	0.663	0.361	1.57032e-118
NET1	1.46715e-110	1.02005	0.659	0.39	2.93431e-107
TCF4	1.07163e-84	1.01938	0.649	0.451	2.14326e-81
CTSS	6.24623e-179	1.01683	0.951	0.683	1.24925e-175
CD86	2.21007e-168	1.00582	0.795	0.416	4.42013e-165
SH3BGRL	6.80646e-210	1.00001	0.848	0.362	1.36129e-206
MPEG1	9.79717e-108	0.980186	0.628	0.352	1.95943e-104
ARHGAP18	6.96344e-115	0.953103	0.631	0.337	1.39269e-111
IFI30	6.21113e-70	0.95203	0.726	0.577	1.24223e-66
WDFY4	0	0.947813	0.58	0.07	0
CLEC9A	0	0.932781	0.497	0.051	0
CCDC88A	1.25327e-168	0.925961	0.656	0.212	2.50653e-165
PLAC8B	8.18016e-14	0.910159	0.668	0.605	1.63603e-10
BOLA-DMA	1.08583e-116	0.886741	0.715	0.476	2.17167e-113
FLT3	0	0.865321	0.554	0.065	0
AIF1	3.01682e-63	0.838807	0.715	0.6	6.03364e-60
RAB32	5.32141e-88	0.827785	0.748	0.557	1.06428e-84
CLIC2	8.3146e-75	0.826247	0.559	0.336	1.66292e-71
GLIPR2	8.45033e-96	0.783749	0.781	0.579	1.69007e-92
LRRK2	4.1169e-146	0.775312	0.624	0.218	8.23381e-143
CREBL2	2.57832e-100	0.762187	0.528	0.237	5.15664e-97
RAP2A	2.73043e-72	0.761403	0.542	0.324	5.46087e-69
FGL2	1.66872e-64	0.74836	0.622	0.458	3.33744e-61
GSTT1	6.0146e-89	0.74672	0.432	0.191	1.20292e-85
PKIB	6.10916e-58	0.74439	0.612	0.483	1.22183e-54
PPP1R14A	2.97141e-94	0.73949	0.512	0.23	5.94281e-91
GUCY1B1	6.84074e-147	0.721466	0.456	0.11	1.36815e-143
TUBA1A	1.44845e-69	0.716877	0.545	0.355	2.8969e-66
CCR7	0.0568294	0.715385	0.205	0.283	1
PRKAR2B	8.04184e-93	0.692347	0.6	0.315	1.60837e-89
PXDC1	3.15628e-76	0.67156	0.566	0.36	6.31255e-73
BOLA-DOA	6.43153e-108	0.66711	0.552	0.243	1.28631e-104
NAPSA	1.65748e-107	0.6624	0.537	0.217	3.31495e-104
UGCG	1.73513e-72	0.658945	0.661	0.48	3.47025e-69
CXCL10	0.0110079	0.646121	0.334	0.382	1
BHLHE40	2.52238e-82	0.628949	0.836	0.646	5.04477e-79
LDHA	4.75598e-92	0.623049	0.892	0.708	9.51196e-89
GPM6A	9.29017e-83	0.58753	0.51	0.269	1.85803e-79
LDHB	5.20999e-95	0.571333	0.874	0.616	1.042e-91
CLEC3B	5.43013e-14	0.569365	0.353	0.348	1.08603e-10
RTN4RL2	1.19252e-66	0.567623	0.465	0.252	2.38503e-63
TUBA1B	8.0955e-50	0.531988	0.925	0.759	1.6191e-46
ZNF366	5.52522e-129	0.515947	0.388	0.101	1.10504e-125
TM4SF5	1.21934e-62	0.513594	0.343	0.175	2.43868e-59
RGS1	1.31884e-61	0.512865	0.858	0.588	2.63769e-58
IDH1	1.84408e-36	0.512339	0.573	0.485	3.68817e-33
CXCL16	1.45679e-63	0.502387	0.713	0.568	2.91358e-60
ENSBTAG00000052865	1.24231e-28	0.501209	0.323	0.216	2.48462e-25
CARD9	2.32563e-27	0.499375	0.416	0.337	4.65127e-24
LY75	2.31408e-46	0.493441	0.428	0.293	4.62817e-43
GNB4	8.10555e-49	0.492418	0.425	0.222	1.62111e-45
CD40	1.04444e-15	0.480915	0.413	0.365	2.08887e-12
ANXA3	4.48744e-74	0.475978	0.878	0.651	8.97488e-71
CNRIP1	6.43826e-55	0.470919	0.365	0.179	1.28765e-51
BCL2A1	1.70114e-31	0.470148	0.813	0.761	3.40227e-28
MT2A	5.43495e-21	0.465431	0.449	0.403	1.08699e-17
BOLA-DOB	1.98675e-123	0.46113	0.374	0.092	3.9735e-120
BLNK	0.00045758	0.461024	0.185	0.352	0.91516
SCPEP1	6.92939e-100	0.458641	0.797	0.49	1.38588e-96
SLAMF7	1.24671e-63	0.449828	0.441	0.207	2.49342e-60
RGS18	1.80023e-32	0.448242	0.388	0.248	3.60046e-29
IL1B	4.38159e-07	0.44166	0.318	0.558	0.000876318
BCL2L15	0.927697	0.441326	0.414	0.562	1
EBI3	1.39726e-39	0.440235	0.418	0.232	2.79452e-36
RAB30	1.01991e-58	0.43577	0.371	0.176	2.03982e-55
OXT	2.29499e-33	0.429433	0.266	0.142	4.58998e-30
NR4A1	1.21748e-52	0.419635	0.556	0.348	2.43495e-49
SGK1	7.50215e-38	0.414555	0.733	0.638	1.50043e-34
PSAP	1.01086e-49	0.410858	0.778	0.662	2.02172e-46
PTGIR	8.66215e-75	0.40464	0.299	0.089	1.73243e-71
SLAMF8	9.67342e-38	0.398281	0.385	0.218	1.93468e-34
H2AFZ	1.24891e-20	0.395207	0.794	0.69	2.49782e-17
TPM4	2.7409e-43	0.388411	0.818	0.677	5.48179e-40
CDKN2D	1.63967e-21	0.383897	0.343	0.311	3.27934e-18
EVA1B	2.43953e-08	0.380332	0.362	0.41	4.87906e-05
DUSP2	1.7946e-41	0.378222	0.713	0.575	3.5892e-38
CENPE	0.0192972	0.370955	0.234	0.408	1
TIMD4	2.65832e-14	0.370418	0.295	0.244	5.31663e-11
PALM2	3.79243e-60	0.363898	0.341	0.128	7.58486e-57
EMILIN2	4.46411e-16	0.359426	0.425	0.364	8.92822e-13
NPC2	1.14162e-05	0.359264	0.573	0.607	0.0228324
CKB	2.0291e-33	0.350183	0.785	0.6	4.05821e-30
B3GALT2	4.03485e-32	0.349706	0.301	0.182	8.0697e-29
CSF2RB	1.20356e-79	0.343792	0.322	0.085	2.40712e-76
CLDN1	0.00127383	0.342291	0.288	0.3	1
IDO1	0.169287	0.337	0.455	0.593	1
CAPG	1.23537e-37	0.330987	0.582	0.439	2.47073e-34
BOLA-DQB	5.2598e-48	0.327729	0.294	0.102	1.05196e-44
NDUFA4	5.27981e-47	0.322883	0.962	0.837	1.05596e-43
STOM	1.7783e-36	0.320117	0.357	0.169	3.5566e-33
ENSBTAG00000047265	6.23189e-35	0.309736	0.675	0.514	1.24638e-31
GPBAR1	1.44975e-08	0.3012	0.357	0.365	2.89949e-05
FSCN1	6.14975e-44	0.298768	0.276	0.159	1.22995e-40
ENSBTAG00000034366	3.36571e-37	0.290934	0.628	0.458	6.73143e-34
BIN1	5.34673e-37	0.290185	0.498	0.374	1.06935e-33
TGM2	0.424445	0.282388	0.327	0.475	1
CFP	1.45312e-37	0.281857	0.374	0.248	2.90625e-34
PLA2G7	4.05407e-14	0.27366	0.437	0.422	8.10814e-11
PLGRKT	4.39696e-21	0.262765	0.666	0.563	8.79392e-18
DUT	1.00528e-17	0.261482	0.614	0.546	2.01056e-14
FCGR2B	0.593049	0.257063	0.21	0.285	1
SERPINE1	5.47054e-25	0.256805	0.362	0.272	1.09411e-21
GRN	7.11107e-27	0.256469	0.587	0.535	1.42221e-23
TOP2A	2.88696e-10	0.251771	0.206	0.459	5.77392e-07
RHPN2	1.76028e-13	-0.250078	0.066	0.342	3.52055e-10
DAAM1	0.000322087	-0.250438	0.086	0.342	0.644174
PECAM1	0.00044342	-0.252381	0.22	0.416	0.886841
NPEPPS	3.1857e-09	-0.25947	0.229	0.475	6.37139e-06
FOXA1	1.13742e-29	-0.259971	0.066	0.387	2.27483e-26
STRBP	4.33868e-11	-0.259977	0.199	0.462	8.67735e-08
PTPRF	1.48611e-24	-0.260619	0.089	0.404	2.97223e-21
GADD45G	1.23262e-07	-0.262007	0.075	0.356	0.000246524
FHL2	6.32648e-74	-0.262557	0.054	0.497	1.2653e-70
C2CD4B	0.000117674	-0.263224	0.007	0.259	0.235347
FA2H	4.64581e-36	-0.264211	0.035	0.366	9.29162e-33
RND3	9.18579e-21	-0.264338	0.037	0.363	1.83716e-17
LPCAT3	2.1849e-07	-0.264913	0.309	0.509	0.00043698
ARPC1A	6.94018e-09	-0.266246	0.222	0.458	1.38804e-05
ENSBTAG00000050846	7.2804e-17	-0.267415	0.343	0.616	1.45608e-13
SLC1A5	4.22768e-05	-0.267531	0.198	0.436	0.0845537
FLNB	1.51237e-05	-0.269115	0.327	0.526	0.0302474
SOX4	0.000199	-0.269797	0.073	0.321	0.398001
CKAP4	1.27798e-21	-0.270094	0.182	0.499	2.55596e-18
C3	2.15559e-66	-0.270148	0.091	0.503	4.31118e-63
RNF144B	3.92745e-14	-0.270159	0.217	0.493	7.85491e-11
ENSBTAG00000050373	1.43693e-30	-0.274657	0.052	0.28	2.87386e-27
CCN1	3.41942e-34	-0.27522	0.04	0.398	6.83883e-31
MPZL2	0.000118482	-0.275335	0.028	0.3	0.236963
TNFRSF9	7.57597e-06	-0.277076	0.059	0.27	0.0151519
ENSBTAG00000002416	2.8522e-55	-0.277715	0.105	0.5	5.70439e-52
UQCRQ	2.90254e-05	-0.278409	0.6	0.651	0.0580509
CCL2	5.55579e-30	-0.278969	0.098	0.397	1.11116e-26
UBALD2	0.30554	-0.279056	0.57	0.599	1
ENSBTAG00000054525	4.93835e-21	-0.280952	0.007	0.323	9.87671e-18
CDH17	9.72085e-10	-0.280965	0.103	0.383	1.94417e-06
ADAM10	4.98726e-05	-0.281327	0.406	0.561	0.0997452
PSMB5	0.0598314	-0.281745	0.434	0.516	1
TMPRSS2	7.42919e-26	-0.285768	0.012	0.345	1.48584e-22
IL1R2	9.49548e-77	-0.285774	0.028	0.449	1.8991e-73
EMP3	5.80285e-47	-0.286228	0.189	0.593	1.16057e-43
B4GALT1	4.64362e-15	-0.286553	0.25	0.518	9.28724e-12
ARHGAP21	3.54433e-10	-0.287175	0.108	0.33	7.08866e-07
IGFBP3	2.40342e-74	-0.287402	0.087	0.487	4.80683e-71
FILIP1L	2.62924e-24	-0.287423	0.068	0.363	5.25848e-21
FOXA2	6.75921e-06	-0.287621	0.04	0.291	0.0135184
DUSP6	4.05334e-34	-0.290842	0.241	0.604	8.10667e-31
CXXC5	0.00193253	-0.292485	0.047	0.313	1
TMEM45B	2.05376e-49	-0.294013	0.054	0.389	4.10752e-46
HMGA1	0.425128	-0.294394	0.584	0.575	1
ENSBTAG00000025219	1.27909e-55	-0.29546	0.086	0.476	2.55819e-52
RAB11FIP1	1.02012e-08	-0.296141	0.184	0.434	2.04023e-05
SHROOM3	0.000364122	-0.299746	0.052	0.309	0.728243
APP	1.48821e-09	-0.30149	0.112	0.395	2.97642e-06
BPI	1.53102e-39	-0.302896	0.084	0.374	3.06205e-36
FCGR3A	6.78666e-36	-0.303184	0.224	0.585	1.35733e-32
TLR2	3.09837e-06	-0.304463	0.166	0.348	0.00619673
BREH1	6.08952e-33	-0.305081	0.065	0.397	1.2179e-29
SH3YL1	7.15057e-30	-0.305644	0.068	0.402	1.43011e-26
RARRES1	2.65113e-13	-0.306028	0.065	0.3	5.30226e-10
IFIT1	1.39396e-05	-0.306617	0.117	0.337	0.0278792
TINAGL1	1.02682e-26	-0.30813	0.031	0.36	2.05364e-23
KCTD14	4.98064e-31	-0.308199	0.049	0.345	9.96127e-28
PLTP	1.88721e-29	-0.308371	0.147	0.487	3.77442e-26
ENSBTAG00000031834	6.93035e-22	-0.30886	0.045	0.351	1.38607e-18
PPARG	1.11407e-40	-0.313268	0.07	0.429	2.22814e-37
CHI3L1	3.21189e-06	-0.314458	0.267	0.445	0.00642377
CREG1	7.91482e-05	-0.315306	0.411	0.474	0.158296
RAB27A	1.40496e-23	-0.316483	0.17	0.482	2.80993e-20
HS3ST1	0.00396608	-0.318038	0.465	0.597	1
IQGAP2	2.3444e-05	-0.320714	0.395	0.543	0.0468881
CAPN5	1.98196e-10	-0.321931	0.045	0.336	3.96391e-07
SDS	2.84637e-34	-0.324223	0.101	0.392	5.69274e-31
MARCKSL1	1.06691e-07	-0.324548	0.318	0.541	0.000213383
RASEF	0.638696	-0.325812	0.066	0.271	1
APLP2	8.81517e-07	-0.326655	0.267	0.472	0.00176303
TNF	6.71452e-12	-0.327595	0.175	0.456	1.3429e-08
CREB3L1	1.04474e-19	-0.331183	0.049	0.389	2.08948e-16
EVPL	1.96105e-35	-0.332581	0.01	0.287	3.92209e-32
KRTCAP3	9.17713e-48	-0.334045	0.023	0.401	1.83543e-44
SFTA2	1.11744e-26	-0.335296	0.016	0.378	2.23489e-23
VCL	2.88919e-18	-0.335574	0.194	0.484	5.77838e-15
SPATS2	2.94782e-16	-0.336844	0.208	0.473	5.89565e-13
GPNMB	8.65088e-49	-0.336991	0.087	0.458	1.73018e-45
ITGB4	2.75468e-67	-0.338517	0.019	0.396	5.50936e-64
CD55	1.60014e-40	-0.34106	0.079	0.42	3.20027e-37
PRXL2A	9.79496e-16	-0.34189	0.143	0.437	1.95899e-12
RAB25	2.6354e-36	-0.342603	0.035	0.393	5.2708e-33
FAM174B	1.27126e-52	-0.343653	0.03	0.451	2.54252e-49
ENSBTAG00000004714	6.41812e-30	-0.346583	0.094	0.318	1.28362e-26
LIPA	0.0127227	-0.34706	0.187	0.406	1
CLEC4E	8.29608e-36	-0.349045	0.108	0.39	1.65922e-32
THBS1	4.10073e-42	-0.350591	0.08	0.39	8.20147e-39
MLPH	1.5719e-12	-0.352372	0.03	0.351	3.1438e-09
TMEM54	5.9098e-45	-0.352602	0.093	0.473	1.18196e-41
IL17RC	3.0684e-14	-0.355196	0.143	0.426	6.1368e-11
TNFSF15	4.79973e-21	-0.356278	0.063	0.298	9.59945e-18
SGK2	5.52554e-11	-0.356317	0.033	0.345	1.10511e-07
PGC	4.82559e-09	-0.356925	0.019	0.333	9.65118e-06
CA9	4.22184e-05	-0.358091	0.024	0.3	0.0844368
CGN	1.54109e-09	-0.360146	0.072	0.352	3.08217e-06
ENSBTAG00000051845	3.49952e-11	-0.360469	0.596	0.785	6.99903e-08
TJP3	8.47679e-28	-0.363195	0.042	0.393	1.69536e-24
ENSBTAG00000026400	4.1527e-43	-0.363482	0.059	0.385	8.3054e-40
OAS1Y	3.1334e-09	-0.364331	0.26	0.508	6.2668e-06
OSM	5.96051e-14	-0.369112	0.093	0.321	1.1921e-10
IER3	0.368141	-0.369207	0.691	0.715	1
IFIT2	2.31686e-14	-0.371918	0.182	0.462	4.63373e-11
PRR15L	6.80406e-37	-0.372316	0.056	0.413	1.36081e-33
MS4A8	5.69193e-11	-0.373758	0.465	0.684	1.13839e-07
RETN	2.83363e-40	-0.379524	0.121	0.415	5.66726e-37
ERRFI1	8.75767e-09	-0.382207	0.103	0.39	1.75153e-05
PLAUR	1.47985e-43	-0.382323	0.175	0.551	2.9597e-40
CD2AP	2.83719e-07	-0.382542	0.302	0.508	0.000567438
SLC40A1	8.53262e-13	-0.382893	0.045	0.319	1.70652e-09
SPTBN1	0.000539155	-0.385516	0.364	0.502	1
BCL2L14	1.85184e-22	-0.387088	0.084	0.417	3.70368e-19
RFLNA	1.69365e-60	-0.387807	0.051	0.454	3.3873e-57
BCAS1	3.38177e-19	-0.389744	0.033	0.375	6.76354e-16
SERINC2	2.23653e-36	-0.392188	0.121	0.458	4.47307e-33
EPHA2	2.85624e-14	-0.393369	0.065	0.329	5.71248e-11
HSPA1A	0.622325	-0.394526	0.161	0.325	1
TFPI2	1.00947e-52	-0.396069	0.058	0.418	2.01895e-49
SERPINH1	2.03685e-66	-0.396859	0.121	0.534	4.07369e-63
SMIM6	4.06357e-15	-0.397417	0.033	0.363	8.12713e-12
PLPP2	2.02605e-24	-0.39834	0.073	0.429	4.05211e-21
ENSBTAG00000038233	9.85191e-78	-0.399512	0.14	0.582	1.97038e-74
MCRIP2	1.01237e-14	-0.401434	0.262	0.504	2.02475e-11
NFKBIA	2.17235e-11	-0.402744	0.925	0.898	4.34471e-08
NFKBIZ	0.0780811	-0.403902	0.712	0.716	1
JUP	1.91157e-47	-0.405506	0.019	0.418	3.82315e-44
GALNT3	1.22857e-09	-0.406666	0.042	0.36	2.45715e-06
CD14	4.82339e-50	-0.408584	0.157	0.527	9.64679e-47
VNN2	1.13468e-26	-0.410328	0.231	0.546	2.26937e-23
ARHGAP5	1.49587e-28	-0.414841	0.192	0.525	2.99174e-25
CTTN	1.40375e-59	-0.415287	0.065	0.488	2.8075e-56
CLEC4A	1.74478e-18	-0.416333	0.166	0.473	3.48957e-15
IGSF5	2.62821e-12	-0.416369	0.028	0.359	5.25641e-09
F3	1.16482e-80	-0.417808	0.073	0.532	2.32965e-77
ITGB6	9.64425e-39	-0.418532	0.04	0.385	1.92885e-35
RGCC	0.173015	-0.418882	0.505	0.643	1
MARCKS	1.43124e-07	-0.421021	0.472	0.671	0.000286247
SPP1	3.78278e-34	-0.423832	0.058	0.346	7.56556e-31
STARD10	5.51745e-16	-0.427327	0.08	0.38	1.10349e-12
PLK2	6.46929e-15	-0.427409	0.173	0.461	1.29386e-11
ENSBTAG00000051082	0.330692	-0.429782	0.22	0.37	1
CTSC	0.143429	-0.435515	0.51	0.611	1
SMAGP	1.93132e-24	-0.435789	0.177	0.493	3.86264e-21
LAMP1	0.0925742	-0.437168	0.29	0.409	1
MACC1	4.96729e-16	-0.442144	0.024	0.335	9.93458e-13
LGR4	6.26256e-32	-0.442619	0.054	0.441	1.25251e-28
TCF7L2	1.6148e-21	-0.445215	0.147	0.46	3.2296e-18
PERP	2.34082e-13	-0.445243	0.082	0.394	4.68164e-10
ADAM28	5.12987e-27	-0.445721	0.075	0.389	1.02597e-23
NOSTRIN	5.78382e-30	-0.447343	0.082	0.402	1.15676e-26
GSTA2	3.71161e-78	-0.447411	0.068	0.495	7.42321e-75
MID1IP1	2.99802e-46	-0.449439	0.126	0.513	5.99603e-43
ITGA6	1.20613e-37	-0.451472	0.044	0.442	2.41227e-34
HTRA1	5.42967e-73	-0.453689	0.119	0.565	1.08593e-69
ZNFX1	7.27642e-16	-0.455872	0.093	0.419	1.45528e-12
PDZK1IP1	4.09894e-70	-0.456949	0.087	0.51	8.19788e-67
ENSBTAG00000009359	3.5091e-11	-0.456974	0.281	0.559	7.01821e-08
IL1RN	7.13839e-14	-0.459642	0.231	0.521	1.42768e-10
SELENOP	0.621503	-0.460006	0.353	0.502	1
PLLP	1.63895e-21	-0.461029	0.045	0.397	3.27791e-18
5-8S-rRNA.3	0.000198455	-0.464248	0.413	0.565	0.39691
CAPN2	3.7418e-24	-0.465668	0.105	0.448	7.4836e-21
DERL3	7.08988e-06	-0.472616	0.306	0.541	0.0141798
GCNT3	1.9952e-37	-0.473941	0.059	0.42	3.99039e-34
ARAF	0.690523	-0.473954	0.476	0.562	1
AGPAT2	4.08563e-29	-0.476367	0.122	0.469	8.17125e-26
TESC	1.72654e-15	-0.479871	0.115	0.417	3.45308e-12
GLUL	1.41028e-18	-0.482753	0.105	0.441	2.82057e-15
DSP	4.18285e-35	-0.483559	0.024	0.363	8.3657e-32
KCNK1	1.12829e-30	-0.48922	0.075	0.451	2.25658e-27
CST6	8.92385e-47	-0.490608	0.15	0.531	1.78477e-43
ACTG1	3.79128e-19	-0.492976	0.991	0.975	7.58256e-16
MAL2	1.80305e-41	-0.496892	0.058	0.458	3.6061e-38
CTSD	7.0591e-06	-0.496926	0.098	0.383	0.0141182
NDRG1	3.50629e-06	-0.497922	0.096	0.386	0.00701259
ETHE1	0.159308	-0.500558	0.526	0.538	1
CTSZ	4.32749e-22	-0.504059	0.706	0.661	8.65497e-19
CSF1	3.04385e-60	-0.504305	0.126	0.54	6.08771e-57
RIOK3	0.276525	-0.50556	0.479	0.509	1
RAP2B	3.97485e-15	-0.506503	0.304	0.55	7.94969e-12
STX19	4.71817e-43	-0.506675	0.075	0.464	9.43634e-40
CLTB	0.0311816	-0.509348	0.584	0.589	1
UPP1	0.146793	-0.510628	0.105	0.281	1
PRSS23	3.44956e-56	-0.513094	0.108	0.514	6.89912e-53
AFDN	4.75527e-07	-0.513362	0.07	0.362	0.000951054
PRDX5	1.43045e-05	-0.515735	0.753	0.703	0.0286091
ELOVL6	1.37043e-56	-0.516562	0.119	0.524	2.74087e-53
MGST1	6.99789e-32	-0.518505	0.233	0.577	1.39958e-28
AHSG	3.87135e-75	-0.51997	0.073	0.485	7.7427e-72
CD68	1.87042e-15	-0.522319	0.14	0.443	3.74084e-12
CFI	1.77142e-47	-0.523493	0.059	0.46	3.54283e-44
ANG2	5.65704e-22	-0.52474	0.287	0.274	1.13141e-18
SRGN	0.0796609	-0.526077	0.932	0.812	1
RHOD	4.99423e-24	-0.531345	0.065	0.418	9.98846e-21
ENSBTAG00000025398	2.94712e-50	-0.53183	0.203	0.588	5.89424e-47
BAIAP2L1	1.25072e-43	-0.533003	0.049	0.435	2.50143e-40
SDC4	7.84256e-76	-0.534584	0.121	0.591	1.56851e-72
LIMA1	8.48377e-28	-0.534897	0.245	0.545	1.69675e-24
EXPH5	4.48081e-16	-0.539421	0.066	0.33	8.96161e-13
LAMB3	5.96746e-55	-0.539919	0.024	0.44	1.19349e-51
S100A13	2.91418e-70	-0.543083	0.114	0.554	5.82836e-67
PDLIM1	2.17865e-20	-0.544009	0.103	0.412	4.35731e-17
TUBB4B	3.6923e-16	-0.544596	0.456	0.625	7.38461e-13
TSC22D1	1.79412e-09	-0.545544	0.285	0.501	3.58825e-06
P4HB	9.05577e-13	-0.547484	0.621	0.716	1.81115e-09
ENSBTAG00000048049	5.91513e-25	-0.552606	0.122	0.416	1.18303e-21
BRI3	0.00319464	-0.555872	0.804	0.742	1
HOPX	0.223955	-0.563453	0.068	0.284	1
TNFRSF12A	5.61705e-53	-0.565345	0.038	0.471	1.12341e-49
GPRC5A	3.999e-37	-0.566574	0.073	0.455	7.99801e-34
ENSBTAG00000048135	7.45742e-51	-0.568844	0.068	0.401	1.49148e-47
CDH1	9.97627e-17	-0.57008	0.063	0.399	1.99525e-13
FAM234A	2.69167e-17	-0.570545	0.075	0.412	5.38334e-14
ELF3	1.08752e-11	-0.576607	0.056	0.376	2.17504e-08
IFI6	1.89112e-07	-0.576751	0.142	0.421	0.000378225
CTSL	2.20361e-83	-0.57696	0.114	0.583	4.40723e-80
JUNB	2.00968e-11	-0.581319	0.766	0.813	4.01936e-08
TNS4	1.65211e-99	-0.587075	0.052	0.544	3.30421e-96
CPD	4.26977e-15	-0.587447	0.124	0.431	8.53953e-12
ENSBTAG00000005261	0.000102592	-0.592766	0.035	0.319	0.205184
PLAC8	0.0121388	-0.595847	0.743	0.739	1
PLA2G2A	0.304773	-0.598987	0.054	0.261	1
LMO7	3.29315e-22	-0.599318	0.147	0.454	6.5863e-19
IL7R	3.61173e-23	-0.602699	0.222	0.536	7.22346e-20
LGALS9	1.05707e-38	-0.60353	0.313	0.638	2.11414e-35
IRF1	1.49638e-10	-0.606453	0.594	0.744	2.99277e-07
TSPO	2.76385e-11	-0.607076	0.724	0.717	5.5277e-08
GPR84	6.53891e-20	-0.610293	0.252	0.535	1.30778e-16
SLC44A4	1.61082e-47	-0.61322	0.054	0.468	3.22164e-44
AREG	1.84929e-52	-0.615436	0.105	0.495	3.69859e-49
ENSBTAG00000000432	3.06886e-13	-0.619033	0.159	0.43	6.13773e-10
CA2	1.65315e-13	-0.619774	0.229	0.479	3.3063e-10
CFB	1.45418e-45	-0.619889	0.122	0.513	2.90835e-42
CELA1	0.886602	-0.620994	0.056	0.288	1
CDKN1A	4.76121e-23	-0.621992	0.465	0.719	9.52243e-20
ENSBTAG00000050398	8.04709e-48	-0.623375	0.014	0.37	1.60942e-44
LMNA	4.2066e-58	-0.627107	0.098	0.521	8.41321e-55
ANKRD1	9.74423e-55	-0.631939	0.079	0.48	1.94885e-51
XCL2	0.255197	-0.634947	0.042	0.262	1
CCL8	1.14012e-47	-0.635706	0.114	0.487	2.28025e-44
CXADR	2.0284e-23	-0.638316	0.031	0.391	4.0568e-20
ENSBTAG00000054649	0.000132259	-0.640055	0.093	0.331	0.264517
SQOR	2.0416e-29	-0.641817	0.243	0.545	4.08319e-26
CXCL2	2.03819e-31	-0.651442	0.22	0.577	4.07638e-28
FMN1	1.77071e-59	-0.656152	0.012	0.396	3.54142e-56
ALDH1A1	9.60205e-30	-0.658288	0.163	0.509	1.92041e-26
RARRES2	7.76003e-35	-0.658682	0.103	0.466	1.55201e-31
CLU	4.05336e-53	-0.659301	0.203	0.588	8.10671e-50
TRIB1	2.00729e-24	-0.665079	0.441	0.689	4.01458e-21
FTL	3.24381e-06	-0.674343	0.591	0.694	0.00648763
KLF5	7.15748e-39	-0.678656	0.126	0.51	1.4315e-35
ACP5	1.01008e-19	-0.682244	0.22	0.543	2.02016e-16
CEBPD	7.88561e-18	-0.686942	0.47	0.65	1.57712e-14
LGALS4	3.0178e-26	-0.689061	0.107	0.443	6.03559e-23
SPTSSB	1.15821e-34	-0.691739	0.119	0.482	2.31642e-31
S100A16	1.57404e-87	-0.695357	0.089	0.555	3.14808e-84
PLAU	1.20534e-50	-0.695463	0.238	0.609	2.41068e-47
IFNG	0.0521009	-0.695827	0.077	0.293	1
CXCR6	0.191824	-0.701563	0.114	0.306	1
SYNE2	1.09626e-25	-0.709161	0.126	0.467	2.19252e-22
PLEK	6.03582e-32	-0.711745	0.633	0.511	1.20716e-28
LGMN	6.98108e-48	-0.713348	0.219	0.625	1.39622e-44
ENSBTAG00000022395	2.44164e-58	-0.716919	0.115	0.486	4.88329e-55
FABP3	2.39129e-25	-0.720497	0.313	0.579	4.78258e-22
ENSBTAG00000000144	0.000340438	-0.722639	0.056	0.305	0.680877
FTL	5.90684e-07	-0.724609	0.633	0.735	0.00118137
ENSBTAG00000010155	6.70039e-11	-0.726683	0.206	0.492	1.34008e-07
PLS1	2.20183e-88	-0.730366	0.098	0.544	4.40366e-85
ITPKC	1.35839e-60	-0.731456	0.04	0.48	2.71678e-57
TXNDC5	2.75476e-31	-0.733063	0.271	0.625	5.50951e-28
TXNIP	1.13006e-14	-0.739347	0.33	0.556	2.26012e-11
FABP5	3.12646e-32	-0.743019	0.463	0.66	6.25291e-29
CD69	6.39509e-09	-0.743021	0.131	0.403	1.27902e-05
TAGLN2	3.34786e-12	-0.74772	0.733	0.706	6.69572e-09
SH3BGRL2	1.79339e-54	-0.754703	0.058	0.489	3.58678e-51
ID3	1.70091e-10	-0.755495	0.178	0.437	3.40181e-07
CTSW	0.0238644	-0.758773	0.075	0.299	1
ATF3	3.38198e-10	-0.760846	0.51	0.613	6.76396e-07
ENSBTAG00000037510	7.50744e-06	-0.77207	0.138	0.367	0.0150149
KLF6	9.56854e-27	-0.784394	0.74	0.785	1.91371e-23
C18H19orf33	1.00611e-44	-0.785112	0.129	0.514	2.01221e-41
HEBP2	1.54693e-38	-0.787602	0.124	0.487	3.09386e-35
EZR	1.27934e-45	-0.789821	0.762	0.805	2.55869e-42
VPREB3	2.83529e-58	-0.790351	0.152	0.551	5.67058e-55
SPATS2L	3.70457e-43	-0.796282	0.219	0.578	7.40914e-40
TNFRSF18	3.45177e-26	-0.79989	0.236	0.538	6.90355e-23
VSIG1	1.242e-34	-0.814993	0.063	0.449	2.484e-31
7SK.49	2.13085e-06	-0.81856	0.086	0.349	0.00426171
KNG1	2.56894e-77	-0.829449	0.122	0.569	5.13788e-74
EGR1	1.38956e-18	-0.831826	0.455	0.603	2.77913e-15
PRR13	1.99561e-12	-0.832978	0.558	0.662	3.99122e-09
KRT7	4.01324e-84	-0.833454	0.142	0.579	8.02648e-81
RCAN1	3.72329e-25	-0.835157	0.129	0.47	7.44658e-22
ENSBTAG00000034609	2.96164e-09	-0.846478	0.135	0.392	5.92328e-06
PLA2G16	3.28522e-23	-0.846566	0.126	0.458	6.57044e-20
ALAS1	1.0433e-21	-0.847744	0.346	0.597	2.08661e-18
GIMAP7.2	0.000206338	-0.868552	0.121	0.343	0.412676
FTH1	0.0111423	-0.87269	0.998	0.995	1
CFD	2.98509e-51	-0.872934	0.297	0.692	5.97018e-48
CIST1	6.16695e-68	-0.900092	0.091	0.534	1.23339e-64
FABP7	9.475e-29	-0.91606	0.164	0.521	1.895e-25
FOS	6.66197e-29	-0.917504	0.691	0.822	1.33239e-25
S100A14	2.5217e-64	-0.923071	0.133	0.548	5.04339e-61
GRO1	4.77082e-13	-0.927457	0.516	0.77	9.54164e-10
EPCAM	1.14343e-39	-0.940646	0.093	0.482	2.28686e-36
HSPB1	9.14408e-35	-0.952372	0.399	0.665	1.82882e-31
CKMT1A	7.53146e-27	-0.95327	0.14	0.47	1.50629e-23
ANXA10	9.08356e-17	-0.95524	0.121	0.433	1.81671e-13
HES1	1.75183e-86	-0.95915	0.142	0.617	3.50366e-83
SOD2	0.00727619	-0.968157	0.61	0.766	1
S100A10	1.22225e-53	-0.969375	0.622	0.787	2.4445e-50
MZB1	1.62234e-55	-0.974111	0.206	0.616	3.24468e-52
KLF4	2.20543e-22	-0.983426	0.198	0.504	4.41086e-19
ANXA1	1.92038e-61	-0.984095	0.661	0.813	3.84076e-58
AHNAK	4.81428e-36	-0.988214	0.142	0.528	9.62856e-33
ENSBTAG00000050723	1.44977e-76	-0.99653	0.101	0.524	2.89953e-73
NKG7	4.57894e-08	-0.997943	0.112	0.375	9.15787e-05
C1QB	8.48582e-78	-0.999176	0.135	0.592	1.69716e-74
MUC1	3.89328e-78	-1.00092	0.086	0.55	7.78656e-75
PHLDA1	1.51698e-51	-1.00248	0.185	0.564	3.03396e-48
VSIG2	8.24777e-61	-1.00394	0.051	0.499	1.64955e-57
SYTL2	1.05794e-52	-1.01882	0.1	0.524	2.11588e-49
ANXA2	3.6565e-38	-1.0206	0.523	0.741	7.313e-35
CAPN8	9.18117e-12	-1.03774	0.096	0.404	1.83623e-08
ENSBTAG00000001219	2.50325e-22	-1.04451	0.178	0.474	5.0065e-19
CXCL8	1.35666e-20	-1.04732	0.538	0.788	2.71333e-17
MAL	1.79922e-54	-1.05748	0.136	0.536	3.59845e-51
JUN	2.83917e-86	-1.06383	0.823	0.913	5.67835e-83
CCL20	4.51199e-60	-1.07058	0.276	0.655	9.02398e-57
CYSTM1	1.3602e-25	-1.08346	0.713	0.768	2.72041e-22
GADD45A	1.40045e-18	-1.09214	0.476	0.645	2.80089e-15
TNFAIP6	6.70757e-62	-1.09559	0.117	0.519	1.34151e-58
ENSBTAG00000010828	8.65886e-09	-1.10391	0.098	0.356	1.73177e-05
TCIM	3.43502e-53	-1.11433	0.154	0.558	6.87005e-50
ENSBTAG00000015260	1.53858e-87	-1.13693	0.154	0.605	3.07716e-84
CLDN4	4.28403e-64	-1.17098	0.149	0.564	8.56806e-61
ISG15	3.93137e-14	-1.17143	0.295	0.579	7.86273e-11
S100A5	5.06571e-68	-1.18128	0.192	0.607	1.01314e-64
DUSP1	1.51055e-47	-1.18768	0.635	0.833	3.0211e-44
CLDN18	4.53551e-43	-1.19884	0.171	0.536	9.07101e-40
TFF1	1.32821e-70	-1.20446	0.18	0.606	2.65643e-67
TRDC	0.0275344	-1.23109	0.037	0.282	1
S100A4	1.51005e-44	-1.23151	0.451	0.75	3.0201e-41
CCL3	1.9897e-38	-1.24895	0.177	0.563	3.9794e-35
TFF2	2.66881e-60	-1.25049	0.257	0.632	5.33761e-57
DSTN	1.73553e-57	-1.25486	0.264	0.631	3.47105e-54
LGALS3	2.32423e-54	-1.25865	0.372	0.716	4.64846e-51
M-SAA3.2	1.33752e-74	-1.3283	0.227	0.699	2.67503e-71
ENSBTAG00000049386	5.62351e-54	-1.32832	0.136	0.539	1.1247e-50
CLCA1	4.0841e-55	-1.36998	0.247	0.625	8.1682e-52
GZMA	0.2857	-1.39359	0.1	0.296	1
ENSBTAG00000027204	5.30322e-17	-1.39556	0.208	0.475	1.06064e-13
NUPR1	4.13538e-123	-1.40059	0.231	0.76	8.27076e-120
CCL4	5.31263e-08	-1.41985	0.206	0.448	0.000106253
C1QA	2.99229e-76	-1.4201	0.161	0.612	5.98457e-73
PIGR	1.31538e-22	-1.42434	0.163	0.473	2.63077e-19
ID1	2.13824e-59	-1.42527	0.255	0.635	4.27648e-56
PTX3	7.83302e-77	-1.44028	0.103	0.551	1.5666e-73
CD9	6.19806e-36	-1.44463	0.437	0.689	1.23961e-32
CD3E	1.68345e-09	-1.44843	0.185	0.411	3.36691e-06
ENSBTAG00000047700	5.88208e-37	-1.50444	0.983	0.989	1.17642e-33
C1QC	3.33694e-56	-1.5154	0.192	0.622	6.67389e-53
ENSBTAG00000048980	4.62111e-18	-1.54284	0.122	0.433	9.24223e-15
CXCL3	2.08545e-41	-1.55319	0.465	0.754	4.17089e-38
CD52	6.91681e-12	-1.55819	0.22	0.45	1.38336e-08
CD24	7.17395e-29	-1.55848	0.241	0.532	1.43479e-25
SAA2	1.10594e-49	-1.66577	0.315	0.727	2.21189e-46
CXCL17	1.21198e-51	-1.67534	0.257	0.613	2.42396e-48
ENSBTAG00000003408	0.619702	-1.68647	0.402	0.567	1
ISG12(B)	4.89042e-11	-1.69487	0.184	0.443	9.78084e-08
TSPAN1	9.78253e-54	-1.70817	0.219	0.592	1.95651e-50
JCHAIN	2.38187e-13	-1.72613	0.808	0.906	4.76374e-10
WFDC2	1.9575e-72	-1.74451	0.266	0.676	3.915e-69
S100A12	1.17019e-70	-1.76903	0.15	0.578	2.34038e-67
ENSBTAG00000047121	9.33284e-28	-1.78704	0.383	0.721	1.86657e-24
TFF3	4.91946e-70	-1.79034	0.241	0.648	9.83891e-67
GHRL	8.18197e-09	-1.82832	0.108	0.377	1.63639e-05
SAMD9	1.76565e-68	-1.83228	0.579	0.812	3.5313e-65
KRT8	3.29179e-49	-1.85489	0.364	0.678	6.58357e-46
CCL5	2.6471e-08	-1.87804	0.094	0.362	5.2942e-05
VPREB1	3.18737e-39	-1.95087	0.976	0.983	6.37474e-36
KRT19	2.36164e-53	-1.97111	0.456	0.741	4.72329e-50
LYZ1.1	1.81704e-46	-2.02014	0.434	0.681	3.63408e-43
KRT18	1.15231e-54	-2.02299	0.449	0.74	2.30462e-51
ENSBTAG00000055240	1.44648e-29	-2.07529	0.29	0.637	2.89296e-26
S100A9	2.60243e-44	-2.08699	0.248	0.656	5.20487e-41
S100A8	1.4386e-56	-2.18985	0.24	0.665	2.8772e-53
LYZ2	1.36367e-92	-2.2695	0.755	0.882	2.72734e-89
GZMB.1	4.23943e-05	-2.27384	0.112	0.342	0.0847885
SAA3	1.19632e-93	-2.28682	0.834	0.93	2.39264e-90
S100A2	1.45547e-98	-2.36725	0.86	0.935	2.91093e-95
GKN2	1.2357e-52	-2.39149	0.516	0.767	2.4714e-49
AGR2	1.56423e-75	-2.39739	0.731	0.87	3.12846e-72
GKN1	6.01492e-79	-2.42017	0.818	0.894	1.20298e-75
PGA5	1.34573e-67	-2.42834	0.661	0.847	2.69147e-64

[truncated: 6 more sheets: B cell, Granulocyte, Basophil, Tuft, ECL, Endothelial]
