# Supplementary material for: Tuft Cells Increase Following Ovine Intestinal Parasite Infections and Define Evolutionarily Conserved and Divergent Responses
Source: Front Immunol. 2021 Nov 22;12:781108. doi: 10.3389/fimmu.2021.781108 (PMC8646091; doi:10.3389/fimmu.2021.781108)
Supplement: Supplementary file 3 [file Table_8.xlsx]

## Sheet: Summary
Supplementary Table S8. Marker genes for ovine abomasum tuft cell sub-clusters 1, 2 and 3 (Log Fold Change > 0.25). Ranked on Log FC
Summary shows genes with expression Log FC > 0.25, P-adj value < 0.05. Sub-cluster tabs show genes with Log FC > 0.25, pct.1 > 0.25 (pct.1=% expressing cells in this cluster; pct.2=% expressing cells across all other cell clusters)
Sub-Cluster 1	Sub-Cluster 2	Sub-Cluster 3
5-8S-rRNA.3	TRDC	S100A10
7SK.49	CLCA1	SDR16C5
GKN2	IHH	WFDC2
SYNE2	MPEG1	TFF3
GKN1	ENSBTAG00000015260	LGALS3
AHNAK	GALNT12	KRT8
VPREB1	PLTP	FOSB
BTG2		CYSTM1
H2BC18		SPIB
LYZ2		FTL
SH2D7		DSTN
KHNYN		CEBPD
TSC22D2		ASCL2
TNF		CXCL17
FAM71A		HSPB1
LYZ1.1		MGST1
ENSBTAG00000047700		ENSBTAG00000050377
CTSS		TSPO
GALNT5		FABP3
SAA3		IL1RN
FMN1		TPM1
ENSBTAG00000047265		AGPAT2
AKAP1		C2CD4B
AGR2		OAS1Y
CAPN5		COLCA2
HES1		PLPP2
PCLAF		KRT23
ITPKC		RGS13
PLAC8		ATP5F1A
JCHAIN		GNG13
ITGA6		HERPUD1
TCIM		GAMT
ABL2		PLGRKT
GRO1		LGALS4
ANXA10		PDLIM1
SYTL2		ENSBTAG00000054234
NET1		ANXA1
SDC4		RFLNA
BOLA-DRA		H2AFZ
ICAM1		MGST2
ACP5		LDHB
RGCC		CXXC5
GCNT3		TSPAN1
STMN1		ACTG1
TIMM8A		IL17RB
ASRGL1		ENSBTAG00000031834
TNFSF15		GCHFR
NFAM1		HEBP2
NPEPPS		MS4A8
HOOK1		IFI6
IL2RA		CD9
PLK2		ATF3
OTUD1		BICDL2
ENSBTAG00000050614		MDK
IL7R		TSPAN6
EME2		S100A2
ANG2		ALAS1
TNFRSF21		PSMB5
TFF2		TSTD1
RAB11FIP2		GRASP
CTSD		PRDX5
CTSC		UBE2S
ENSBTAG00000052980		KRT18
ZC3H12C		SPINT2
CDH17		S100A13
DUOXA2		C1R
NNT		NPC2
LRATD1		MARCKSL1
TNIP3		MDH1
TMEM151A		SMC4
GHRL		SQOR
PHLDB2		CYC1
CCL25		CASP6
SGK1		SMIM6
CBS		ID3
FOXA1		FDFT1
NCF4		NFE2L3
FOXA2		FBLIM1
MUC13		TMEM45B
RETN		CTTN
PLAU		CA2
LIPA		PERP
ADGRE1		DUT
TIMP2		FBP1
GPRC5A		MKRN2OS
FAM83D		FAM162A
GPM6A		MGST3
HIST1H2AG		C8H9orf152
IGSF5		KLF5
ZNF667		CAMK2D
SOD2		OVOL2
TOP2A		GADD45A
MCRIP2		BHLHE40
GMNN		SERPINA1
TFPI2		TOMM5
FAM174B		ISOC1
UBE2C		CLIC1
MLPH		CKAP4
AHCYL2		FTL
CXCR4		IDI1
MXD3		TXN
S100A8		PRSS22
CTSZ		IRX3
TAGAP		RNASE4
NASP		HEBP1
ATP5MC1		RFC3
EDN1		MAPK13
ENSBTAG00000010828		FHL2
ARHGAP18		SYNE4
SDC3		AIF1
NR1H3		IGFBP2
GIPC2		ENSBTAG00000010952
APOA1		SMAD1
TYROBP		LAP3
CYP51A1		TSPAN3
LPCAT3		TM7SF2
TBXAS1		RBPMS
SGK2		TAGLN2
RAB11FIP1		CLDN18
ENSBTAG00000048980		MX2
RAB37		AP1M2
IL17RC		CD151
ENSBTAG00000048631		FNBP1L
BOLA-DRB3		PLS1
HIST1H1E		MX1
CDC20		CLU
ENSBTAG00000009656		EPHB1
NHSL1		PTGS1
TENT5A		PRR13
ANLN		EPS8L3
LZTS1		RBMS2
MYO6		SEC11C
QPRT		IDH1
TNS4		COX7A2
LRRC8A		ALOX5AP
KCTD20
ITGB6
PAWR
BASP1

## Sheet: Sub-cluster 1
	p_val	avg_logFC	pct.1	pct.2	p_val_adj
5-8S-rRNA.3	3.69649e-15	2.0242	1	0.908	7.39298e-12
7SK.49	4.57124e-16	1.99251	1	0.869	9.14249e-13
GKN2	7.14909e-15	1.87937	1	0.908	1.42982e-11
SYNE2	3.62659e-08	1.76278	1	0.954	7.25317e-05
GKN1	1.01178e-13	1.58426	1	0.892	2.02356e-10
AHNAK	1.57893e-07	1.43253	0.915	0.346	0.000315785
VPREB1	9.72474e-21	1.41559	1	1	1.94495e-17
BTG2	1.51609e-07	1.33405	0.949	0.5	0.000303218
H2BC18	1.60453e-21	1.32639	0.966	0.808	3.20905e-18
EHD4	0.00440683	1.29856	0.61	0.762	1
LYZ2	1.73399e-21	1.27963	1	0.962	3.46798e-18
SH2D7	1.32266e-13	1.26983	0.966	0.338	2.64532e-10
KHNYN	1.53098e-20	1.22234	0.966	0.238	3.06197e-17
MAGI3	0.000898199	1.21089	0.492	0.392	1
TSC22D2	1.10604e-05	1.19072	0.949	0.392	0.0221209
TNF	4.07924e-25	1.14374	0.983	0.815	8.15848e-22
FAM71A	2.15803e-19	1.13486	0.966	0.385	4.31605e-16
LYZ1.1	4.36164e-17	1.09217	0.966	0.769	8.72328e-14
ENSBTAG00000047700	1.32152e-22	1.08279	1	0.977	2.64305e-19
CTSS	2.85883e-21	1.05458	0.966	0.823	5.71766e-18
GALNT5	1.36207e-22	1.054	0.983	0.8	2.72415e-19
HSPA1A	0.504325	1.0331	0.712	0.846	1
SAA3	4.65333e-24	1.02412	1	0.954	9.30666e-21
FMN1	2.79435e-09	1.01981	0.966	0.846	5.58869e-06
ENSBTAG00000047265	1.14852e-10	1.00793	0.983	0.854	2.29704e-07
PGA5	0.0360612	1.00463	1	0.962	1
AKAP1	3.46554e-10	0.994695	0.949	0.831	6.93108e-07
CEACAM1	0.00326512	0.962036	0.915	0.438	1
AGR2	3.85968e-09	0.961315	0.966	0.946	7.71937e-06
PTPRF	0.000172521	0.938234	0.966	0.885	0.345041
CAPN5	1.82481e-11	0.933742	0.949	0.308	3.64962e-08
RND3	0.204723	0.923922	0.441	0.246	1
IER3	6.81903e-05	0.91486	0.983	0.892	0.136381
HES1	1.87826e-06	0.89998	0.983	0.892	0.00375653
IDH2	0.00243825	0.882533	0.864	0.408	1
PCLAF	4.48356e-18	0.881525	0.932	0.808	8.96712e-15
EPS8	0.870018	0.867686	0.373	0.677	1
MUC1	9.11932e-05	0.861388	0.966	0.585	0.182386
DUSP1	0.395646	0.856072	0.983	0.946	1
MAP2	0.000142599	0.850016	0.814	0.946	0.285199
ITPKC	2.98492e-09	0.839968	0.966	0.838	5.96983e-06
PLAC8	2.03523e-20	0.820014	0.983	0.862	4.07046e-17
FTH1	0.11352	0.79744	1	0.985	1
NFKBIZ	0.382922	0.786658	0.966	0.9	1
JCHAIN	4.24738e-18	0.778688	0.983	0.962	8.49476e-15
AFDN	0.359156	0.763042	0.932	0.554	1
ITGA6	2.93339e-08	0.758094	0.949	0.331	5.86677e-05
TCIM	1.56727e-16	0.733984	0.966	0.831	3.13455e-13
ARHGAP21	0.0184675	0.733507	0.898	0.838	1
ABL2	4.83495e-18	0.729649	0.492	0.015	9.6699e-15
GRO1	2.29913e-18	0.728554	0.966	0.862	4.59826e-15
ANXA10	1.98266e-11	0.723332	0.254	0.815	3.96533e-08
H1-2	0.28961	0.712993	0.458	0.085	1
ENSBTAG00000051030	0.69476	0.709579	0.712	0.792	1
SLC2A1	0.00425108	0.688283	0.729	0.362	1
SYTL2	2.96983e-07	0.686903	0.915	0.823	0.000593966
KIT	0.905097	0.686243	0.305	0.515	1
NET1	4.98761e-06	0.685754	0.983	0.554	0.00997523
PDGFA	0.105672	0.657534	0.627	0.469	1
SDC4	2.41345e-08	0.625999	0.966	0.877	4.8269e-05
NOSTRIN	0.0497555	0.623708	0.949	0.523	1
BOLA-DRA	1.49005e-16	0.622408	0.983	0.877	2.9801e-13
KLF4	0.489981	0.616493	0.966	0.877	1
ICAM1	1.74559e-12	0.612153	0.966	0.831	3.49119e-09
GADD45G	0.179593	0.611986	0.966	0.885	1
ACP5	1.22067e-11	0.607355	0.644	0.138	2.44133e-08
RGCC	1.09574e-13	0.604363	0.932	0.2	2.19149e-10
GCNT3	3.0249e-07	0.595061	0.847	0.262	0.00060498
STMN1	3.88652e-14	0.592497	0.932	0.231	7.77305e-11
ELOVL6	0.000128641	0.58935	0.763	0.285	0.257282
TIMM8A	7.97998e-12	0.587743	0.678	0.831	1.596e-08
TXNIP	0.72189	0.585669	0.271	0.577	1
SLC16A7	0.228953	0.582146	0.203	0.546	1
CD2AP	0.00173296	0.579584	0.949	0.869	1
ARHGAP5	0.0978357	0.576692	0.203	0.569	1
ASRGL1	1.05901e-24	0.575395	0.966	0.808	2.11802e-21
TNFSF15	2.19023e-05	0.573986	0.898	0.346	0.0438046
TSC22D1	0.382032	0.569858	0.271	0.577	1
NFAM1	3.60608e-24	0.563055	0.966	0.8	7.21216e-21
NPEPPS	1.28377e-06	0.562813	0.61	0.238	0.00256754
MAFA	0.374727	0.560236	0.542	0.708	1
HOOK1	3.24105e-10	0.558462	0.627	0.823	6.48211e-07
IL2RA	6.20076e-23	0.553521	0.966	0.8	1.24015e-19
PLK2	2.05495e-05	0.550612	0.966	0.877	0.0410991
OTUD1	7.06827e-23	0.550355	0.966	0.8	1.41365e-19
ID1	0.0457577	0.547581	0.356	0.338	1
ENSBTAG00000050614	1.14842e-19	0.545667	0.932	0.823	2.29685e-16
IL7R	1.25084e-22	0.545585	0.966	0.823	2.50167e-19
EME2	1.19521e-22	0.544335	0.966	0.8	2.39042e-19
MAFF	0.00446169	0.544072	0.932	0.523	1
LGALS9	0.0525167	0.538917	0.797	0.485	1
ANG2	3.61552e-17	0.537163	0.254	0.831	7.23104e-14
TNFRSF21	1.05261e-08	0.532158	0.932	0.838	2.10523e-05
TFF2	3.14002e-14	0.527829	0.966	0.869	6.28004e-11
JUP	3.83455e-05	0.520494	0.932	0.369	0.0766911
HOXA3	6.5073e-05	0.505944	0.678	0.815	0.130146
RAB11FIP2	1.65089e-10	0.500727	0.881	0.215	3.30178e-07
CGN	0.236492	0.499643	0.153	0.269	1
CTSD	3.90959e-10	0.499597	0.932	0.815	7.81919e-07
CTSC	2.54614e-20	0.497363	0.966	0.831	5.09227e-17
ENSBTAG00000052980	9.27412e-17	0.490876	0.102	0.677	1.85482e-13
ZC3H12C	3.2906e-20	0.48291	0.966	0.823	6.5812e-17
CDH17	1.67524e-06	0.482165	0.847	0.285	0.00335049
TES	0.000572325	0.478989	0.542	0.315	1
SPTBN1	0.721961	0.473266	0.932	0.923	1
DUOXA2	3.11235e-24	0.472186	0.966	0.792	6.22471e-21
NNT	3.55059e-22	0.471421	0.814	0.031	7.10118e-19
LRATD1	8.53286e-25	0.469635	0.966	0.792	1.70657e-21
TNIP3	4.50794e-24	0.467197	0.966	0.808	9.01588e-21
TMEM151A	3.30033e-20	0.457458	0.746	0.054	6.60066e-17
ALOX5	0.245723	0.456681	0.458	0.754	1
GHRL	5.25496e-20	0.456337	0.966	0.815	1.05099e-16
PHLDB2	6.45549e-18	0.455871	0.763	0.085	1.2911e-14
CCL25	1.76877e-17	0.447809	0.966	0.823	3.53754e-14
SGK1	1.90274e-10	0.447147	0.847	0.208	3.80548e-07
CDA	0.00546228	0.440033	0.475	0.762	1
CBS	4.05033e-09	0.439242	0.814	0.831	8.10067e-06
ENSBTAG00000050102	0.0170026	0.439193	0.288	0.038	1
NPDC1	0.000122697	0.437651	0.102	0.577	0.245395
FOXA1	5.67883e-08	0.43761	0.881	0.854	0.000113577
NCF4	1.48381e-10	0.436575	0.949	0.815	2.96763e-07
MAFG	0.317044	0.434108	0.203	0.546	1
DSP	0.28561	0.432895	0.949	0.885	1
FOXA2	1.43149e-13	0.4326	0.424	0.823	2.86299e-10
MUC13	1.10666e-20	0.431341	0.966	0.254	2.21333e-17
RETN	2.90256e-23	0.429427	0.966	0.808	5.80511e-20
PLAU	1.83032e-23	0.426864	0.966	0.823	3.66064e-20
LIPA	8.70663e-26	0.425795	0.932	0.023	1.74133e-22
ADGRE1	4.87118e-23	0.425172	0.966	0.808	9.74236e-20
TIMP2	3.59742e-16	0.419907	0.915	0.808	7.19484e-13
GPRC5A	8.66245e-07	0.41987	0.712	0.192	0.00173249
FAM83D	4.59947e-23	0.419618	0.966	0.808	9.19893e-20
GPM6A	7.02998e-11	0.419234	0.847	0.192	1.406e-07
HIST1H2AG	7.92391e-23	0.41211	0.966	0.808	1.58478e-19
IQGAP2	0.0714296	0.411472	0.085	0.277	1
IGSF5	7.80254e-13	0.410868	0.966	0.546	1.56051e-09
ZNF667	1.43633e-21	0.410244	0.932	0.069	2.87267e-18
SOD2	6.69045e-09	0.407216	0.966	0.862	1.33809e-05
TOP2A	4.97043e-17	0.404484	0.932	0.823	9.94086e-14
MCRIP2	8.28989e-14	0.403006	0.949	0.185	1.65798e-10
GMNN	1.25499e-06	0.400017	0.932	0.808	0.00250997
TFPI2	5.30882e-21	0.384033	0.966	0.815	1.06176e-17
FAM174B	9.70724e-06	0.383949	0.966	0.446	0.0194145
UBE2C	6.71926e-09	0.380634	0.932	0.815	1.34385e-05
MLPH	3.34972e-16	0.377976	0.932	0.623	6.69944e-13
AHCYL2	1.86165e-14	0.377529	0.424	0.046	3.72331e-11
ELF3	0.596468	0.376183	0.966	0.815	1
CXCR4	5.23402e-19	0.375947	0.966	0.808	1.0468e-15
MXD3	1.63642e-20	0.375156	0.966	0.823	3.27284e-17
S100A8	3.87545e-23	0.372629	0.966	0.823	7.7509e-20
CLTB	0.987403	0.371207	0.966	0.885	1
ARL11	0.57258	0.370674	0.203	0.423	1
CTSZ	5.84521e-09	0.367561	0.966	0.354	1.16904e-05
TAGAP	3.37941e-20	0.362742	0.932	0.238	6.75882e-17
NASP	1.21532e-05	0.361879	0.831	0.308	0.0243063
CTNNA1	0.645028	0.357496	0.966	0.9	1
ATP5MC1	3.63887e-12	0.354767	0.237	0.862	7.27774e-09
SLC25A4	0.265726	0.352618	0.136	0.354	1
RAP2B	0.12683	0.350616	0.661	0.862	1
ADAM10	0.0017031	0.348228	0.797	0.369	1
EDN1	5.30015e-17	0.340907	0.627	0.046	1.06003e-13
ENSBTAG00000010828	3.19401e-16	0.340641	0.254	0.731	6.38801e-13
VSIG1	0.000299736	0.340256	0.864	0.831	0.599472
ARHGAP18	8.60954e-06	0.338616	0.966	0.854	0.0172191
SDC3	1.4638e-09	0.337385	0.949	0.823	2.92761e-06
NR1H3	4.68609e-21	0.332235	0.949	0.531	9.37217e-18
YES1	9.77144e-05	0.329393	0.254	0.154	0.195429
GIPC2	1.59811e-07	0.329287	0.153	0.415	0.000319623
APOA1	3.66567e-20	0.328476	0.966	0.785	7.33134e-17
PPARG	0.11657	0.32736	0.492	0.769	1
TYROBP	3.81918e-22	0.327021	0.966	0.815	7.63835e-19
CYP51A1	8.8637e-08	0.326812	0.271	0.554	0.000177274
LPCAT3	3.6462e-10	0.326416	0.644	0.177	7.29239e-07
TBXAS1	8.37831e-07	0.324646	0.661	0.838	0.00167566
NR4A1	0.623537	0.319604	0.881	0.9	1
SGK2	1.46601e-18	0.318204	0.932	0.792	2.93203e-15
RAB11FIP1	1.29604e-07	0.316303	0.949	0.885	0.000259208
JUN	0.102213	0.314239	0.915	0.992	1
MAL2	0.00050566	0.313245	0.983	0.877	1
FAM20C	0.00140573	0.309327	0.881	0.854	1
ENSBTAG00000048980	9.84621e-19	0.309314	0.966	0.815	1.96924e-15
TRIP13	0.154694	0.308943	0.932	0.7	1
CCN2	0.302299	0.308377	0.814	0.823	1
RAB37	9.37234e-25	0.305971	0.932	0.123	1.87447e-21
FILIP1L	0.934714	0.305133	0.831	0.846	1
IL17RC	6.44853e-07	0.302187	0.458	0.808	0.00128971
PPP2R3A	0.000211678	0.300147	0.525	0.846	0.423355
MPZL2	0.50122	0.2973	0.322	0.077	1
ENSBTAG00000049724	0.166191	0.294579	0.085	0.315	1
ENSBTAG00000048631	3.62645e-17	0.294275	0.797	0.085	7.2529e-14
BOLA-DRB3	4.21444e-13	0.292891	0.746	0.854	8.42887e-10
ANXA2	0.0488267	0.292516	0.966	0.938	1
HIST1H1E	7.49294e-08	0.290572	0.949	0.362	0.000149859
CDC20	4.32176e-14	0.290069	0.898	0.669	8.64351e-11
ENSBTAG00000009656	1.50007e-12	0.281294	0.966	0.823	3.00013e-09
EHF	0.680469	0.277708	0.542	0.831	1
NHSL1	4.08362e-11	0.276074	0.949	0.838	8.16723e-08
SFTA2	0.0135878	0.275179	0.492	0.746	1
TENT5A	6.20258e-22	0.274194	0.898	0.038	1.24052e-18
ANLN	5.94413e-14	0.273107	0.068	0.738	1.18883e-10
LZTS1	3.25973e-16	0.272511	0.966	0.823	6.51947e-13
MYO6	3.39634e-15	0.271532	0.898	0.146	6.79268e-12
ACSS1	0.0131895	0.270289	0.729	0.808	1
QPRT	1.51281e-14	0.268944	0.966	0.846	3.02563e-11
TNS4	8.83724e-24	0.26687	0.949	0.169	1.76745e-20
LRRC8A	9.18567e-07	0.266698	0.492	0.185	0.00183713
CCNB1	0.870972	0.266012	0.627	0.769	1
LIMA1	0.244465	0.265389	0.847	0.531	1
KCTD20	2.83536e-15	0.265374	0.949	0.831	5.67071e-12
ARHGEF28	0.377136	0.265048	0.339	0.408	1
TUBB4B	0.170085	0.263516	0.932	0.915	1
ITGB6	1.9866e-07	0.262735	0.898	0.777	0.00039732
PAWR	6.51353e-06	0.262073	0.932	0.392	0.0130271
IFNG	0.000666981	0.261272	0.678	0.469	1
HNF4G	0.00907149	0.257208	0.085	0.262	1
BASP1	1.90236e-10	0.255356	0.22	0.769	3.80471e-07
ENSBTAG00000026119	7.88688e-09	-0.250346	0.102	0.692	1.57738e-05
ENSBTAG00000001219	6.25912e-14	-0.252144	0.915	0.831	1.25182e-10
EPS8L3	1.59233e-17	-0.254004	0.034	0.269	3.18466e-14
RANBP1	0.00470569	-0.256124	0.847	0.362	1
ENC1	7.35161e-14	-0.256232	0.915	0.846	1.47032e-10
FAM234A	1.30141e-11	-0.257266	0.169	0.492	2.60283e-08
ENSBTAG00000051082	0.0108915	-0.263222	0.847	0.846	1
CXCL16	5.34986e-14	-0.264187	0.949	0.838	1.06997e-10
RORC	6.50831e-10	-0.264903	0.797	0.192	1.30166e-06
BAG3	3.25929e-24	-0.265715	0.136	0.846	6.51857e-21
IMP4	1.16016e-09	-0.266452	0.576	0.1	2.32032e-06
SLC12A2	2.49575e-27	-0.267216	0.017	0.815	4.9915e-24
CIST1	0.133687	-0.26871	0.932	0.9	1
GSTM3	3.02488e-13	-0.268878	0.932	0.838	6.04976e-10
C3	1.13662e-12	-0.269235	0.932	0.831	2.27324e-09
CA2	0.000779298	-0.26995	0.39	0.8	1
LMO7	0.00217078	-0.273139	0.102	0.254	1
CFI	4.09659e-17	-0.274898	0.627	0.854	8.19318e-14
BREH1	3.86315e-16	-0.275331	0.305	0.815	7.7263e-13
OVOL2	7.7563e-16	-0.275639	0.441	0.838	1.55126e-12
MANSC1	0.00361086	-0.277501	0.966	0.854	1
PHLDA1	3.56951e-05	-0.277773	0.966	0.962	0.0713902
CREB3L1	5.70991e-22	-0.279019	0.288	0.846	1.14198e-18
CLCA1	1.51284e-11	-0.279666	0.949	0.862	3.02569e-08
TUBA1B	0.000395062	-0.283278	0.424	0.677	0.790125
C23H6orf141	1.12951e-14	-0.283617	0.356	0.854	2.25902e-11
BOLA-DMB	6.1516e-15	-0.28515	0.712	0.815	1.23032e-11
RBPMS	9.60818e-20	-0.285248	0.186	0.831	1.92164e-16
CDKN1A	6.89901e-10	-0.287087	0.678	0.877	1.3798e-06
EVA1B	3.01875e-25	-0.288249	0.153	0.838	6.03751e-22
GAP43	6.72326e-19	-0.289674	0.288	0.838	1.34465e-15
TM4SF1	1.81485e-13	-0.291478	0.949	0.831	3.62969e-10
SOX4	2.23249e-11	-0.292137	0.186	0.4	4.46498e-08
MARVELD3	0.000146981	-0.294428	0.881	0.723	0.293961
IFI30	0.00474772	-0.294678	0.61	0.185	1
TAX1BP3	5.91008e-13	-0.295421	0.763	0.838	1.18202e-09
VCL	0.0497719	-0.297582	0.559	0.315	1
SMIM6	5.1965e-06	-0.298651	0.153	0.631	0.010393
KLF3	3.8555e-14	-0.299706	0.949	0.869	7.71101e-11
FBLIM1	1.89994e-13	-0.30102	0.898	0.838	3.79987e-10
BHLHE40	3.99359e-16	-0.301465	0.661	0.854	7.98718e-13
SMAD1	1.95732e-17	-0.302565	0.39	0.846	3.91464e-14
MYC	4.37256e-27	-0.303058	0.034	0.815	8.74513e-24
CREG1	5.84114e-21	-0.305365	0.39	0.823	1.16823e-17
IRX3	5.82215e-18	-0.307085	0.322	0.823	1.16443e-14
SQLE	2.82127e-22	-0.309754	0.153	0.838	5.64253e-19
FOS	3.52577e-05	-0.310725	0.949	0.954	0.0705155
GZMA	1.3671e-09	-0.310911	0.322	0.731	2.7342e-06
CLDN7	1.97653e-06	-0.315671	0.797	0.831	0.00395306
MX2	6.3722e-13	-0.318253	0.949	0.831	1.27444e-09
TST	7.6718e-13	-0.318331	0.949	0.838	1.53436e-09
LRRK2	8.22436e-16	-0.319831	0.237	0.738	1.64487e-12
CKMT1A	0.00274162	-0.319835	0.898	0.377	1
ASL	0.103984	-0.320995	0.576	0.277	1
CD99	4.16738e-08	-0.322719	0.949	0.262	8.33476e-05
KNL1	1.68105e-23	-0.326205	0.203	0.815	3.36211e-20
EIF6	1.37861e-22	-0.328373	0.169	0.869	2.75721e-19
MKRN2OS	7.39682e-05	-0.328462	0.949	0.831	0.147936
PRR15	5.21021e-21	-0.32945	0.068	0.823	1.04204e-17
C18H19orf33	1.0602e-05	-0.330097	0.203	0.685	0.0212039
CRIP1	6.79898e-07	-0.331866	0.712	0.877	0.0013598
HSPA4L	1.35846e-21	-0.332833	0.305	0.831	2.71692e-18
ATP8B1	8.41886e-15	-0.334835	0.746	0.892	1.68377e-11
TMEM98	2.53667e-06	-0.335065	0.678	0.238	0.00507335
TMEM54	0.880524	-0.335569	0.288	0.415	1
RFC3	1.21374e-14	-0.335891	0.814	0.823	2.42749e-11
MISP	7.59853e-13	-0.335918	0.847	0.831	1.51971e-09
CD151	5.66875e-25	-0.336148	0.153	0.823	1.13375e-21
FDPS	3.90996e-06	-0.336249	0.932	0.838	0.00781992
ENHO	2.81676e-26	-0.336784	0.085	0.831	5.63352e-23
REXO2	4.80016e-21	-0.340682	0.136	0.8	9.60033e-18
CAPG	6.94312e-22	-0.343038	0.203	0.846	1.38862e-18
BLA-DQB	1.2579e-15	-0.344821	0.949	0.862	2.51581e-12
DSG2	3.34022e-22	-0.346058	0.119	0.846	6.68043e-19
FKBP11	0.000729205	-0.34614	0.932	0.354	1
ENSBTAG00000052465	7.78441e-22	-0.347468	0.288	0.831	1.55688e-18
C6H4orf19	2.18049e-05	-0.350401	0.949	0.862	0.0436098
FGFR3	9.2865e-18	-0.350628	0.508	0.815	1.8573e-14
TLCD1	4.74371e-14	-0.351553	0.695	0.8	9.48742e-11
CST3	0.251947	-0.353521	0.915	0.562	1
TUBA1A	1.6012e-25	-0.357104	0.119	0.823	3.20241e-22
C8H9orf152	4.79259e-14	-0.359519	0.949	0.838	9.58519e-11
FBP1	1.10675e-16	-0.360878	0.576	0.869	2.21349e-13
DDR1	4.46229e-18	-0.363278	0.254	0.815	8.92457e-15
WARS1	2.59444e-15	-0.36899	0.932	0.854	5.18887e-12
TSPAN3	9.2936e-05	-0.369594	0.508	0.546	0.185872
BZW2	3.18961e-18	-0.370388	0.068	0.638	6.37922e-15
RAB25	0.00037689	-0.375293	0.085	0.562	0.75378
UBE2S	1.01489e-18	-0.379029	0.186	0.885	2.02978e-15
ENSBTAG00000038233	1.25536e-14	-0.379609	0.949	0.846	2.51071e-11
PSPH	1.79483e-18	-0.381744	0.576	0.831	3.58966e-15
C1S	4.09756e-16	-0.382551	0.712	0.846	8.19512e-13
FKBP4	3.97929e-10	-0.386515	0.051	0.338	7.95857e-07
CPD	4.51893e-12	-0.389887	0.932	0.915	9.03787e-09
GRASP	4.19266e-06	-0.390699	0.712	0.915	0.00838533
MX1	3.57869e-17	-0.391122	0.678	0.854	7.15738e-14
TMEM45B	5.15579e-16	-0.393402	0.508	0.862	1.03116e-12
ERBB3	0.31673	-0.394561	0.576	0.438	1
SPATS2	4.12602e-13	-0.396025	0.661	0.854	8.25204e-10
SMC4	2.83997e-12	-0.396811	0.932	0.831	5.67994e-09
MISP3	0.00510977	-0.397206	0.102	0.508	1
CCND1	0.000264209	-0.399762	0.593	0.746	0.528418
S100A2	1.0244e-05	-0.401738	1	0.992	0.0204881
AP1M2	5.27521e-11	-0.403554	0.644	0.869	1.05504e-07
PIGR	0.000316303	-0.407341	0.492	0.838	0.632605
LSR	0.238017	-0.409618	0.169	0.346	1
NDUFS1	2.09404e-13	-0.413342	0.729	0.838	4.18807e-10
PRXL2A	2.71688e-15	-0.414011	0.746	0.854	5.43376e-12
GPSM2	1.87981e-13	-0.414723	0.424	0.838	3.75962e-10
PRSS22	3.41976e-15	-0.415321	0.949	0.854	6.83953e-12
FNBP1L	1.72173e-15	-0.415765	0.085	0.446	3.44346e-12
PLA2G16	6.97241e-05	-0.416582	0.932	0.892	0.139448
IDI1	2.25503e-16	-0.418033	0.746	0.854	4.51006e-13
KRT18	1.26516e-05	-0.424779	0.864	0.977	0.0253032
FAM241B	0.171528	-0.425249	0.915	0.754	1
CLDN4	0.000236873	-0.431042	0.983	0.946	0.473745
CTTN	4.04974e-17	-0.432831	0.356	0.885	8.09948e-14
FDFT1	3.70253e-21	-0.432939	0.407	0.869	7.40505e-18
FHL2	7.88237e-19	-0.432953	0.576	0.838	1.57647e-15
SERINC2	0.909709	-0.436578	0.831	0.523	1
RBMS2	9.71696e-17	-0.439878	0.814	0.854	1.94339e-13
HMGCS1	1.98194e-15	-0.440299	0.102	0.3	3.96387e-12
TXNDC17	1.25695e-14	-0.440834	0.831	0.877	2.51389e-11
TM4SF4	1.88769e-07	-0.441391	0.085	0.308	0.000377539
SH3YL1	0.380349	-0.444477	0.932	0.592	1
GARS1	1.21893e-25	-0.446511	0.085	0.815	2.43786e-22
ENSBTAG00000025398	2.13399e-15	-0.448456	0.949	0.869	4.26798e-12
CD52	2.20489e-22	-0.450099	0.136	0.754	4.40977e-19
EPHB1	5.37849e-20	-0.45337	0.136	0.831	1.0757e-16
ALDH2	2.12625e-19	-0.459976	0.424	0.862	4.25251e-16
BICDL2	1.61754e-13	-0.460186	0.881	0.869	3.23508e-10
EZR	2.06748e-09	-0.463021	0.237	0.731	4.13497e-06
SYNE4	1.23966e-16	-0.466154	0.814	0.862	2.47933e-13
BCL2L15	9.28337e-16	-0.467544	0.949	0.862	1.85667e-12
HERPUD1	6.40498e-06	-0.469722	0.712	0.954	0.01281
HDGF	6.45089e-16	-0.471011	0.678	0.877	1.29018e-12
CTSV	3.35547e-05	-0.475342	0.864	0.446	0.0671095
S100A14	1.92364e-21	-0.475631	0.034	0.3	3.84728e-18
HEBP1	1.47021e-20	-0.478106	0.017	0.262	2.94042e-17
AVIL	6.53901e-07	-0.480071	0.373	0.9	0.0013078
S1PR1	5.09085e-23	-0.480368	0.271	0.831	1.01817e-19
ENSBTAG00000037605	1.68491e-15	-0.48301	0.831	0.838	3.36983e-12
PDLIM1	1.05892e-11	-0.485478	0.525	0.923	2.11784e-08
GADD45A	4.89933e-09	-0.48883	0.288	0.892	9.79867e-06
ASCL2	2.96408e-16	-0.499472	0.322	0.838	5.92815e-13
TKT	2.84869e-05	-0.499967	0.797	0.269	0.0569738
MAPK13	4.58603e-14	-0.503421	0.949	0.838	9.17207e-11
KPNA2	1.17128e-17	-0.50446	0.78	0.862	2.34256e-14
HMGA1	0.00488335	-0.505115	0.949	0.677	1
ATF3	8.21656e-08	-0.510904	0.644	0.938	0.000164331
NPC2	1.59353e-19	-0.511057	0.458	0.854	3.18707e-16
SPATS2L	7.13476e-07	-0.512459	0.915	0.931	0.00142695
CYC1	6.49185e-08	-0.513425	0.085	0.546	0.000129837
TOMM5	1.92107e-16	-0.517773	0.932	0.877	3.84214e-13
UBALD2	7.54872e-12	-0.520329	0.78	0.877	1.50974e-08
EPHX1	0.497064	-0.52309	0.085	0.408	1
HEBP2	2.48501e-17	-0.523475	0.085	0.446	4.97002e-14
ID3	4.96336e-15	-0.524528	0.153	0.877	9.92671e-12
MGST2	1.96366e-13	-0.525489	0.915	0.877	3.92731e-10
NDUFA4	1.29594e-08	-0.529272	0.305	0.931	2.59187e-05
IDH1	5.68645e-06	-0.535684	0.525	0.738	0.0113729
CXCL17	2.79448e-15	-0.538017	0.763	0.915	5.58896e-12
IFI6	4.89928e-14	-0.541364	0.763	0.838	9.79856e-11
B3GALT2	0.000135772	-0.559948	0.237	0.254	0.271544
ENSBTAG00000054234	9.57109e-19	-0.569367	0.186	0.877	1.91422e-15
IL1RN	6.21295e-05	-0.570937	0.949	0.815	0.124259
KCNK1	0.00708519	-0.572356	0.932	0.815	1
FBL	0.00111852	-0.57364	0.932	0.369	1
TM7SF2	1.578e-17	-0.574716	0.729	0.877	3.156e-14
AIF1	1.37021e-12	-0.580977	0.814	0.831	2.74042e-09
GALNT12	8.199e-20	-0.584336	0.119	0.777	1.6398e-16
IGFBP2	2.87359e-16	-0.58963	0.763	0.854	5.74719e-13
STRBP	1.79659e-18	-0.591663	0.322	0.923	3.59319e-15
NFE2L3	1.37352e-14	-0.592999	0.949	0.846	2.74705e-11
KCNQ1	4.06408e-11	-0.593835	0.169	0.577	8.12817e-08
GRN	0.499753	-0.595317	0.881	0.808	1
LTC4S	1.64446e-07	-0.600019	0.898	0.962	0.000328893
CFB	1.52218e-14	-0.602545	0.949	0.862	3.04436e-11
CAMK2D	3.79884e-12	-0.605654	0.203	0.662	7.59768e-09
KCNF1	0.183121	-0.623878	0.305	0.4	1
CLIC1	3.22565e-05	-0.62643	0.119	0.615	0.064513
SPINT2	1.38703e-08	-0.631589	0.966	0.9	2.77407e-05
ANXA1	1.01461e-06	-0.640588	0.966	0.931	0.00202923
CLDN18	2.79394e-13	-0.640866	0.22	0.915	5.58787e-10
RNASE4	5.25863e-18	-0.643156	0.644	0.862	1.05173e-14
MDH1	1.0427e-13	-0.646453	0.356	0.885	2.0854e-10
ATP5F1A	1.2985e-12	-0.648326	0.915	0.931	2.59701e-09
CD9	1.0419e-07	-0.656048	0.339	0.9	0.000208381
RGS13	4.40668e-12	-0.658135	0.153	0.746	8.81336e-09
ENSBTAG00000010952	8.12478e-21	-0.661212	0.373	0.885	1.62496e-17
PRR13	1.83858e-23	-0.666254	0.068	0.908	3.67715e-20
C2CD4B	3.0017e-08	-0.6691	0.441	0.946	6.00339e-05
SQOR	2.71576e-15	-0.669532	0.949	0.885	5.43153e-12
S100A16	9.38598e-17	-0.669981	0.797	0.869	1.8772e-13
C1R	4.11132e-18	-0.67263	0.39	0.885	8.22263e-15
ALOX5AP	5.47065e-12	-0.675797	0.136	0.785	1.09413e-08
ALAS1	2.84399e-18	-0.684646	0.559	0.9	5.68799e-15
ANXA4	3.1284e-08	-0.685268	0.949	0.969	6.2568e-05
ISOC1	1.49675e-20	-0.687923	0.508	0.854	2.9935e-17
PLS1	2.34075e-16	-0.691585	0.949	0.869	4.68149e-13
KRT23	8.51173e-09	-0.703919	0.559	0.923	1.70235e-05
S100A13	2.06181e-20	-0.707832	0.203	0.915	4.12362e-17
OAS1Y	3.3254e-15	-0.710796	0.898	0.862	6.65081e-12
SPON2	3.33055e-18	-0.731055	0.136	0.862	6.6611e-15
LDHB	7.77771e-22	-0.731698	0.237	0.885	1.55554e-18
TSTD1	2.83911e-10	-0.743288	0.576	0.862	5.67823e-07
LGALS4	1.44063e-09	-0.748265	0.288	0.731	2.88126e-06
GCHFR	2.29752e-21	-0.749886	0.39	0.908	4.59503e-18
HSPH1	1.57522e-20	-0.75019	0.186	0.915	3.15044e-17
RFLNA	5.39167e-20	-0.754923	0.373	0.908	1.07833e-16
GAMT	5.60201e-10	-0.756875	0.169	0.785	1.1204e-06
ACTG1	1.01165e-14	-0.761259	0.932	0.992	2.0233e-11
ZFP36	5.50073e-10	-0.761902	0.322	0.715	1.10015e-06
PRDX5	7.03582e-15	-0.768096	0.254	0.915	1.40716e-11
HSPD1	3.00854e-12	-0.768855	0.915	0.915	6.01708e-09
FTL	2.77e-07	-0.778245	0.949	0.938	0.000554
CLU	1.01707e-15	-0.792743	0.949	0.892	2.03415e-12
IDO1	7.92809e-19	-0.796729	0.949	0.9	1.58562e-15
PLPP2	1.25642e-18	-0.796804	0.492	0.923	2.51284e-15
EIF4EBP1	0.114951	-0.812296	0.763	0.4	1
PTGS1	8.11649e-10	-0.819987	0.407	0.885	1.6233e-06
PSMB5	6.01698e-24	-0.827845	0.22	0.892	1.2034e-20
TSPAN6	8.06614e-17	-0.828854	0.949	0.877	1.61323e-13
ENSBTAG00000050377	7.45445e-19	-0.832621	0.288	0.862	1.49089e-15
CFD	0.231782	-0.841873	0.949	0.577	1
MS4A8	6.71832e-14	-0.844073	0.949	0.862	1.34366e-10
ENPP4	9.6177e-23	-0.849618	0.085	0.915	1.92354e-19
EGR1	5.63829e-07	-0.852372	0.627	0.892	0.00112766
TSPO	8.7543e-12	-0.855083	0.966	0.946	1.75086e-08
COLCA2	5.50893e-09	-0.872521	0.305	0.815	1.10179e-05
PLGRKT	3.88358e-18	-0.874607	0.949	0.892	7.76716e-15
SPIB	4.05317e-16	-0.883073	0.746	0.9	8.10633e-13
AGPAT2	2.53975e-17	-0.886793	0.339	0.823	5.07951e-14
LAP3	9.97527e-19	-0.901112	0.864	0.923	1.99505e-15
SEC11C	7.75709e-11	-0.911438	0.475	0.885	1.55142e-07
MDK	6.32363e-20	-0.912238	0.39	0.892	1.26473e-16
CKAP4	3.17968e-24	-0.933677	0.051	0.862	6.35936e-21
TPM1	7.21149e-17	-0.93561	0.153	0.908	1.4423e-13
FABP3	5.4657e-18	-0.943643	0.847	0.877	1.09314e-14
KLF5	4.85258e-20	-0.945701	0.102	0.908	9.70516e-17
SERPINA1	7.92809e-19	-0.953754	0.949	0.9	1.58562e-15
H2AFZ	6.01147e-22	-0.958828	0.169	0.915	1.20229e-18
HSPB1	2.72283e-09	-0.969097	0.966	0.946	5.44565e-06
MARCKSL1	7.17373e-13	-0.976971	0.203	0.8	1.43475e-09
KRT8	6.097e-11	-0.99895	0.915	0.946	1.2194e-07
CXXC5	1.79528e-22	-1.06304	0.271	0.9	3.59055e-19
CYSTM1	3.41657e-15	-1.17197	0.542	0.931	6.83314e-12
GNG13	6.32661e-17	-1.28158	0.068	0.885	1.26532e-13
FTL	7.29486e-20	-1.29131	0.119	0.892	1.45897e-16
DSTN	8.59083e-17	-1.3542	0.305	0.862	1.71817e-13
LGALS3	2.24458e-13	-1.38851	0.966	0.962	4.48916e-10
TFF3	1.68111e-17	-1.39371	0.356	0.915	3.36222e-14
WFDC2	2.24902e-16	-1.43642	0.949	0.931	4.49804e-13
IL17RB	5.35305e-15	-1.44621	0.39	0.9	1.07061e-11
MGST1	0.00288989	-1.46246	0.814	0.631	1
FOSB	7.66889e-16	-1.47499	0.186	0.608	1.53378e-12
ENSBTAG00000031834	1.92578e-24	-1.4851	0.373	0.915	3.85155e-21
CEBPD	1.26681e-15	-1.53703	0.373	0.869	2.53363e-12
SDR16C5	2.68032e-18	-1.96519	0.949	0.908	5.36064e-15
S100A10	3.08994e-22	-2.07866	0.186	0.915	6.17987e-19

## Sheet: Sub-cluster 2
	p_val	avg_logFC	pct.1	pct.2	p_val_adj
TRDC	1.13221e-14	0.960424	0.273	0.082	2.26442e-11
CFD	0.501472	0.712289	0.509	0.769	1
CD52	0.0869298	0.699556	0.455	0.604	1
DAAM1	0.00180908	0.671454	0.818	0.828	1
C18H19orf33	0.120909	0.615402	0.509	0.545	1
CPD	0.0148475	0.611007	0.8	0.97	1
ENSBTAG00000003408	0.963767	0.600922	0.636	0.963	1
MZB1	0.0998853	0.589679	0.636	0.97	1
IDO1	0.932325	0.587477	0.764	0.978	1
GRN	0.516386	0.546202	0.636	0.91	1
GZMA	0.169603	0.540113	0.418	0.679	1
KCNK1	0.54339	0.52092	0.6	0.955	1
ENPP4	0.00014872	0.507457	0.818	0.59	0.297441
SOX4	0.0116405	0.507341	0.382	0.313	1
CLCA1	6.31206e-06	0.490174	0.709	0.963	0.0126241
PIGR	0.0328247	0.479083	0.745	0.724	1
HIST1H1E	0.124027	0.477785	0.509	0.56	1
SERINC2	0.518399	0.477444	0.509	0.664	1
BOLA-DMB	0.984797	0.476887	0.6	0.858	1
S1PR1	0.51617	0.474634	0.636	0.664	1
IFI30	0.163943	0.468576	0.145	0.388	1
THBS1	0.558756	0.461758	0.636	0.963	1
AMIGO3	0.2009	0.461016	0.6	0.701	1
EGR1	0.0767856	0.45444	0.818	0.806	1
ENSBTAG00000047121	0.411454	0.454337	0.8	0.97	1
AVIL	0.000781398	0.453752	0.855	0.687	1
IMP4	0.472669	0.447785	0.164	0.284	1
TLR2	0.896203	0.445979	0.618	0.948	1
SQLE	0.898591	0.4439	0.636	0.619	1
C1QC	0.000412282	0.442335	0.618	0.963	0.824563
IRF1	0.0302787	0.432104	0.836	0.993	1
CD74	0.157999	0.429037	0.727	0.963	1
CTSV	0.53637	0.420426	0.618	0.56	1
LTC4S	0.29127	0.418407	0.909	0.955	1
FKBP4	0.0302724	0.415473	0.273	0.239	1
SEC11C	0.282458	0.415457	0.764	0.754	1
CFB	0.0563268	0.415301	0.673	0.978	1
ENSBTAG00000025398	0.0641404	0.414921	0.691	0.978	1
SPON2	0.985801	0.412592	0.673	0.619	1
C3	4.11818e-05	0.409383	0.618	0.963	0.0823636
ENSBTAG00000051082	0.440078	0.407163	0.673	0.918	1
ENSBTAG00000031834	0.0218404	0.400887	0.8	0.724	1
EZR	0.0102392	0.398205	0.618	0.56	1
S100A16	0.503302	0.396653	0.709	0.903	1
FAM234A	0.00418527	0.392222	0.418	0.381	1
TKT	0.610131	0.39132	0.2	0.53	1
F11R	0.399627	0.390191	0.309	0.47	1
IL17RB	0.254184	0.386099	0.782	0.724	1
HSPH1	0.126412	0.386069	0.8	0.642	1
HSPD1	0.939318	0.384323	0.8	0.963	1
ENSBTAG00000037605	0.0391136	0.382329	0.655	0.91	1
ALDH2	0.224659	0.378439	0.691	0.739	1
ATP8B1	0.551047	0.371617	0.745	0.888	1
RGS1	0.111847	0.369079	0.455	0.627	1
ETHE1	0.239486	0.360355	0.273	0.306	1
TUBB6	0.580585	0.355663	0.6	0.881	1
ZFP36	0.00345872	0.355154	0.636	0.575	1
ASL	0.188261	0.354227	0.309	0.396	1
EIF4EBP1	0.0323773	0.352998	0.255	0.619	1
MISP	0.00558791	0.35269	0.636	0.918	1
ENSBTAG00000027204	0.104659	0.35072	0.145	0.41	1
SPATS2L	0.852518	0.347577	0.836	0.963	1
PTGS1	0.0870537	0.347398	0.745	0.731	1
LAP3	0.262754	0.34609	0.818	0.94	1
LTF	0.586026	0.34601	0.8	0.978	1
TM4SF1	0.00015365	0.34262	0.618	0.97	0.307299
TLCD1	0.00206122	0.338449	0.564	0.851	1
SERPINA1	0.916044	0.337308	0.764	0.978	1
CKAP4	0.156775	0.335988	0.691	0.575	1
FBL	0.253915	0.335554	0.345	0.627	1
BLVRB	0.658047	0.330336	0.109	0.418	1
SHISA3	0.00462641	0.327642	0.509	0.604	1
CLU	0.46858	0.3236	0.764	0.97	1
KLF5	0.0147277	0.322502	0.782	0.604	1
EXPH5	0.436559	0.320135	0.2	0.485	1
CKB	0.0950946	0.318792	0.345	0.351	1
CD68	0.911311	0.318553	0.473	0.53	1
ZBTB7C	0.873142	0.317961	0.218	0.537	1
B3GALT2	0.0207383	0.316828	0.2	0.269	1
FKBP11	0.00647176	0.3163	0.236	0.657	1
CRIP1	0.254078	0.315356	0.727	0.866	1
PA2G4	0.717389	0.310849	0.236	0.515	1
ISG20	3.26181e-05	0.308209	0.636	0.963	0.0652361
IHH	1.03303e-05	0.305805	0.6	0.59	0.0206607
NFKBIA	0.625882	0.304384	0.764	0.985	1
LAMB3	0.984799	0.303618	0.6	0.933	1
PYCARD	0.00298475	0.302987	0.618	0.963	1
ENSBTAG00000055240	0.231392	0.302776	0.673	0.97	1
ISG12(B)	0.18613	0.302762	0.727	0.672	1
CD83	0.383117	0.301214	0.6	0.828	1
APOE	0.14633	0.300943	0.018	0.343	1
BREH1	0.450308	0.295229	0.6	0.679	1
DERL3	0.541156	0.29425	0.636	0.963	1
MSLN	0.089909	0.292193	0.618	0.694	1
STRBP	0.0817515	0.291645	0.818	0.701	1
MPEG1	7.24888e-07	0.289741	0.309	0.657	0.00144978
KPNA2	0.132519	0.289737	0.691	0.896	1
PIK3C2G	0.0187523	0.288595	0.327	0.269	1
ARL11	0.337369	0.283744	0.364	0.351	1
PLAC8B	0.0737858	0.282099	0.709	0.985	1
GIMAP7.2	0.0367819	0.280753	0.455	0.642	1
MARCKSL1	0.0295773	0.279334	0.636	0.604	1
ENSBTAG00000015260	2.84211e-06	0.278035	0.636	0.963	0.00568421
ALOX5AP	0.576908	0.273824	0.582	0.582	1
CST3	0.832968	0.272499	0.436	0.769	1
CENPW	0.000381019	0.272303	0.618	0.843	0.762038
ENSBTAG00000051845	5.26392e-05	0.271911	0.6	0.97	0.105278
TCIRG1	0.538544	0.268872	0.727	0.604	1
MCRIP2	0.729504	0.268337	0.182	0.522	1
ALOX5	0.156932	0.267426	0.691	0.649	1
FAM20C	0.394727	0.265196	0.673	0.94	1
KCNQ1	0.00231768	0.263737	0.545	0.41	1
ARPC1A	0.991821	0.2627	0.218	0.493	1
LYZ	0.187919	0.262151	0.691	0.97	1
LPCAT3	0.970784	0.261545	0.2	0.373	1
GALNT12	1.37461e-06	0.261376	0.709	0.515	0.00274922
PRR13	0.00339421	0.259872	0.782	0.59	1
DRAM1	0.0586746	0.259424	0.618	0.963	1
ENSBTAG00000026637	0.00336694	0.258249	0.582	0.597	1
BATF2	0.00169725	0.258234	0.582	0.612	1
ASGR1	0.00390426	0.257958	0.582	0.59	1
ENSBTAG00000050723	0.0147821	0.257626	0.636	0.948	1
NAAA	0.000308203	0.257273	0.473	0.328	0.616406
MYO6	0.20843	0.256779	0.182	0.463	1
PLTP	2.39441e-05	0.255502	0.564	0.955	0.0478882
ENSBTAG00000038233	0.0307037	0.254453	0.655	0.97	1
FGFR3	0.129975	0.254449	0.6	0.769	1
KLF3	0.873167	0.252356	0.709	0.97	1
KIF21A	0.375316	0.25226	0.127	0.366	1
ENSBTAG00000054649	0.037627	0.250774	0.073	0.291	1
NUSAP1	0.674881	0.250573	0.6	0.843	1
STMN1	0.997662	-0.250376	0.309	0.507	1
BRI3	0.00199832	-0.250912	0.782	0.985	1
MGST3	0.0209692	-0.252042	0.691	0.948	1
PDLIM1	0.887069	-0.253499	0.818	0.791	1
B4GALT1	0.00254798	-0.254231	0.636	0.903	1
EME2	0.00132409	-0.254994	0.582	0.963	1
UQCRQ	0.435071	-0.255018	0.4	0.567	1
TSC22D1	0.998832	-0.255207	0.4	0.515	1
COX7A2	0.163863	-0.255316	0.818	0.978	1
OTUD1	0.00159988	-0.256115	0.582	0.963	1
HAMP	0.908884	-0.256508	0.127	0.261	1
CTSZ	0.071747	-0.258073	0.345	0.627	1
NPEPPS	0.446934	-0.258602	0.127	0.448	1
HBEGF	0.0148771	-0.259799	0.691	0.985	1
CD2AP	0.37401	-0.260706	0.709	0.97	1
NFAM1	0.00115883	-0.264725	0.582	0.963	1
SAA3	0.49982	-0.26517	0.891	1	1
TMEM54	0.0041357	-0.268002	0.127	0.478	1
ENSBTAG00000040098	0.641265	-0.268125	0.109	0.396	1
TAGLN2	0.0983976	-0.271073	0.709	0.978	1
ASRGL1	0.00069775	-0.271837	0.582	0.97	1
GIPC2	0.624577	-0.272435	0.236	0.373	1
TYROBP	0.000333496	-0.27386	0.582	0.978	0.666992
TNFRSF21	0.0540137	-0.276473	0.636	0.963	1
PERP	0.0863455	-0.276837	0.709	0.963	1
CTNNA1	0.00376306	-0.278478	0.764	0.985	1
TMEM151A	0.867024	-0.281027	0	0.381	1
ACP5	0.558638	-0.282236	0.091	0.381	1
ENSBTAG00000048980	0.000165492	-0.283007	0.582	0.978	0.330984
PHLDB2	0.837081	-0.283143	0.055	0.396	1
HERPUD1	0.0479825	-0.283232	0.891	0.873	1
ARHGAP21	0.0119539	-0.283507	0.636	0.948	1
CDA	8.11228e-10	-0.286341	0.473	0.754	1.62246e-06
NFKBIZ	0.380525	-0.288872	0.782	0.978	1
PCP4	0.508189	-0.289597	0.382	0.403	1
CCL25	0.00148077	-0.292339	0.618	0.97	1
ENSBTAG00000052980	0.0374924	-0.293975	0.273	0.59	1
IER3	0.00352435	-0.301117	0.745	0.993	1
IL1RN	0.0101817	-0.304151	0.582	0.97	1
CXADR	0.870889	-0.307116	0.745	0.731	1
GCNT3	0.0836357	-0.308225	0.127	0.575	1
TMEM125	0.122481	-0.308869	0.073	0.321	1
CDH17	0.160677	-0.311205	0.182	0.575	1
RHOC	0.162758	-0.31623	0.382	0.664	1
TIMM8A	0.00553754	-0.319336	0.618	0.851	1
PGA5	0.984819	-0.322893	0.909	1	1
TM4SF4	0.0511032	-0.324031	0.182	0.261	1
CASP6	0.984811	-0.324247	0.709	0.657	1
FOXA1	0.137103	-0.325046	0.691	0.933	1
NPDC1	0.809032	-0.333027	0.345	0.463	1
KRT19	0.153958	-0.334833	0.873	0.993	1
NDUFS7	0.713114	-0.343068	0.182	0.299	1
SELENOP	0.0064032	-0.345849	0.655	0.604	1
HES1	0.330256	-0.350087	0.745	0.993	1
LYZ2	0.0628331	-0.350755	0.909	1	1
TUBB4B	0.0104077	-0.360896	0.8	0.97	1
CAPN5	0.728435	-0.362557	0.345	0.575	1
FTH1	0.605377	-0.363806	0.964	1	1
PLPP3	0.25243	-0.36557	0.145	0.351	1
TES	0.154962	-0.3704	0.145	0.485	1
RND3	0.551932	-0.373726	0.127	0.381	1
VPREB1	0.316039	-0.378206	1	1	1
CXCL17	0.497899	-0.381315	0.8	0.896	1
SH3YL1	0.000997709	-0.394142	0.436	0.806	1
EPS8	0.83528	-0.403967	0.527	0.604	1
CCL2	0.000720474	-0.404943	0.582	0.97	1
HOOK1	0.365073	-0.408305	0.618	0.821	1
SLC2A1	0.109685	-0.416589	0.2	0.59	1
CLTB	0.00537774	-0.416645	0.745	0.978	1
SLC16A7	0.634087	-0.417685	0.345	0.478	1
MUC1	0.153796	-0.418905	0.673	0.716	1
ITPKC	0.00202338	-0.418912	0.655	0.97	1
EHD4	0.385267	-0.42287	0.655	0.739	1
ENSBTAG00000051030	4.62183e-12	-0.426858	0.545	0.858	9.24366e-09
MAGI3	0.803297	-0.431094	0.309	0.47	1
IDH2	0.0274985	-0.431648	0.236	0.679	1
ASCL2	0.00822111	-0.440711	0.618	0.701	1
HMX2	0.141226	-0.441859	0.236	0.396	1
LYZ1.1	0.00168715	-0.444217	0.636	0.91	1
SH2D7	0.493821	-0.460256	0.418	0.582	1
AKAP1	0.0246353	-0.46399	0.655	0.955	1
GKN1	0.546481	-0.466499	0.927	0.925	1
KLF4	0.000884019	-0.473267	0.727	0.978	1
ANXA10	0.278258	-0.487586	0.6	0.657	1
PCLAF	0.00379144	-0.488313	0.582	0.955	1
ATP5MC1	0.779664	-0.49674	0.673	0.664	1
PTPRF	0.0119346	-0.502211	0.727	0.985	1
ISG15	0.0199555	-0.52161	0.673	0.978	1
CBS	0.616091	-0.530368	0.618	0.91	1
TBXAS1	0.238791	-0.530742	0.618	0.851	1
IGSF5	0.00794965	-0.533054	0.6	0.709	1
ANG2	0.174332	-0.537689	0.618	0.664	1
DUSP1	0.0446154	-0.543024	0.873	0.993	1
KHNYN	0.656987	-0.552575	0.418	0.485	1
TSPAN1	0.557205	-0.571547	0.836	0.985	1
ENSBTAG00000047265	0.00264066	-0.585507	0.673	0.985	1
GALNT5	0.00123281	-0.597845	0.6	0.963	1
FAM71A	0.946249	-0.599097	0.582	0.56	1
5-8S-rRNA.3	0.0734102	-0.604565	0.8	0.993	1
CTSS	0.00389643	-0.606482	0.618	0.97	1
CELA1	0.35362	-0.608653	0.636	0.881	1
TNF	0.00100261	-0.619141	0.6	0.978	1
7SK.49	0.0431667	-0.644841	0.709	0.993	1
SYNE2	0.749662	-0.715506	0.982	0.963	1
H2BC18	0.0010671	-0.794662	0.6	0.963	1
TSC22D2	0.03199	-0.795022	0.255	0.694	1
AHNAK	0.0124951	-0.847639	0.164	0.672	1
BTG2	0.324261	-0.925843	0.636	0.642	1
GKN2	0.0298257	-0.988898	0.8	0.993	1

## Sheet: Sub-cluster 3
	p_val	avg_logFC	pct.1	pct.2	p_val_adj
S100A10	4.53205e-16	1.12799	1	0.482	9.0641e-13
SDR16C5	3.29697e-18	1.1104	1	0.868	6.59395e-15
WFDC2	2.31481e-17	1.05915	1	0.895	4.62962e-14
TFF3	1.5499e-14	0.991867	1	0.57	3.0998e-11
LGALS3	9.99149e-15	0.945048	1	0.939	1.9983e-11
KRT8	1.85142e-14	0.799244	1	0.895	3.70284e-11
FOSB	4.49341e-07	0.79502	0.64	0.368	0.000898682
CYSTM1	4.59274e-15	0.786096	1	0.684	9.18548e-12
SPIB	9.15308e-17	0.770815	1	0.754	1.83062e-13
FTL	2.6713e-14	0.741011	1	0.421	5.34261e-11
DSTN	1.02912e-11	0.733311	1	0.482	2.05824e-08
CEBPD	1.35302e-08	0.72317	0.96	0.553	2.70603e-05
ASCL2	2.02894e-24	0.721398	1	0.465	4.05787e-21
CXCL17	4.94525e-16	0.706955	1	0.781	9.89049e-13
HSPB1	1.05662e-09	0.705307	1	0.921	2.11324e-06
MGST1	4.67896e-06	0.697488	0.773	0.632	0.00935792
ENSBTAG00000050377	7.31978e-22	0.696184	1	0.474	1.46396e-18
TSPO	2.67845e-11	0.69073	1	0.921	5.35691e-08
FABP3	3.96335e-23	0.676987	1	0.781	7.9267e-20
IL1RN	6.41192e-10	0.674026	0.987	0.772	1.28238e-06
TPM1	7.86774e-12	0.659544	1	0.456	1.57355e-08
SH3YL1	0.000101126	0.651114	0.707	0.693	0.202251
AGPAT2	3.52501e-17	0.649025	1	0.456	7.05001e-14
C2CD4B	7.21687e-08	0.647188	1	0.649	0.000144337
OAS1Y	3.50509e-20	0.644513	1	0.789	7.01018e-17
COLCA2	7.80238e-08	0.643804	0.907	0.491	0.000156048
PLPP2	8.52969e-15	0.639854	1	0.649	1.70594e-11
KRT23	2.03436e-10	0.629858	1	0.684	4.06871e-07
RGS13	2.90494e-11	0.626668	0.92	0.325	5.80987e-08
ATP5F1A	2.59495e-12	0.613724	1	0.877	5.1899e-09
TM4SF4	0.00179447	0.599853	0.4	0.132	1
GNG13	1.44774e-11	0.594995	1	0.386	2.89548e-08
HERPUD1	9.87682e-10	0.590322	1	0.798	1.97536e-06
GAMT	3.74236e-09	0.585987	0.947	0.36	7.48471e-06
PLGRKT	9.33579e-17	0.584591	0.987	0.86	1.86716e-13
LGALS4	5.44458e-09	0.581735	0.88	0.404	1.08892e-05
PDLIM1	2.86896e-10	0.579427	1	0.667	5.73792e-07
ENSBTAG00000054234	1.23787e-13	0.568287	1	0.439	2.47573e-10
ANXA1	8.12788e-08	0.567984	1	0.904	0.000162558
RFLNA	1.41937e-14	0.553554	1	0.57	2.83874e-11
H2AFZ	2.09661e-13	0.549578	0.987	0.482	4.19322e-10
MGST2	6.88784e-10	0.547361	0.987	0.825	1.37757e-06
LDHB	1.14416e-14	0.533922	0.987	0.482	2.28833e-11
CXXC5	1.2459e-13	0.533047	1	0.509	2.4918e-10
TSPAN1	3.52266e-09	0.529233	1	0.904	7.04531e-06
ACTG1	7.00754e-13	0.528033	1	0.956	1.40151e-09
IL17RB	2.22345e-10	0.52661	0.987	0.579	4.44689e-07
ENSBTAG00000031834	4.95347e-14	0.526055	1	0.579	9.90693e-11
GCHFR	3.35264e-15	0.518435	1	0.579	6.70527e-12
HEBP2	2.05507e-12	0.516998	0.64	0.132	4.11014e-09
MS4A8	2.65991e-19	0.513448	1	0.816	5.31983e-16
IFI6	7.8193e-19	0.50551	0.973	0.711	1.56386e-15
CD9	4.85109e-08	0.504751	1	0.544	9.70219e-05
FAM241B	0.0110504	0.493214	0.973	0.693	1
ATF3	1.26548e-06	0.492779	1	0.746	0.00253096
ISG15	0.00167585	0.491962	1	0.816	1
BICDL2	1.32655e-16	0.491425	1	0.789	2.65311e-13
MDK	2.0262e-19	0.485954	1	0.561	4.0524e-16
TMEM54	0.00501415	0.483058	0.627	0.211	1
TSPAN6	2.26967e-19	0.480506	0.987	0.842	4.53934e-16
S100A2	4.08883e-07	0.479079	1	0.991	0.000817766
ALAS1	6.71572e-18	0.477203	1	0.658	1.34314e-14
PSMB5	2.02655e-16	0.477019	0.987	0.482	4.0531e-13
TSTD1	5.14315e-08	0.468984	1	0.623	0.000102863
GRASP	1.33238e-07	0.468183	1	0.754	0.000266476
PRDX5	1.95022e-10	0.466095	1	0.518	3.90045e-07
UBE2S	1.96212e-15	0.463749	1	0.447	3.92423e-12
KRT18	4.51741e-07	0.458463	1	0.904	0.000903482
CELA1	0.736835	0.454916	0.973	0.702	1
SPINT2	1.00326e-09	0.453572	1	0.868	2.00653e-06
S100A13	1.09253e-10	0.452791	0.987	0.5	2.18506e-07
C1R	1.01588e-19	0.45235	0.987	0.561	2.03176e-16
NPC2	1.67948e-21	0.439939	1	0.553	3.35896e-18
LMO7	0.000848514	0.429729	0.36	0.105	1
MARCKSL1	1.79346e-06	0.427864	0.92	0.412	0.00358692
MDH1	2.44487e-11	0.426358	0.973	0.553	4.88974e-08
SMC4	4.52391e-17	0.423861	0.973	0.789	9.04783e-14
SQOR	2.69732e-17	0.42255	0.987	0.851	5.39465e-14
KCNF1	0.392154	0.421197	0.467	0.307	1
CYC1	1.10424e-05	0.419726	0.707	0.202	0.0220848
CASP6	1.74959e-15	0.418655	1	0.456	3.49919e-12
SMIM6	3.6676e-07	0.418282	0.8	0.272	0.000733519
ID3	1.7428e-11	0.406234	1	0.421	3.48561e-08
RAB25	0.000435856	0.393868	0.72	0.211	0.871711
FDFT1	8.66925e-22	0.388703	0.987	0.553	1.73385e-18
NFE2L3	1.55856e-11	0.387286	0.987	0.807	3.11712e-08
FBLIM1	8.44268e-22	0.386204	0.973	0.781	1.68854e-18
TMEM45B	5.3409e-16	0.384806	1	0.588	1.06818e-12
CTTN	7.50281e-14	0.383607	1	0.535	1.50056e-10
CA2	1.42046e-05	0.382595	0.96	0.482	0.0284092
PERP	5.70169e-15	0.380853	0.987	0.825	1.14034e-11
DUT	1.44532e-23	0.380188	1	0.272	2.89064e-20
FBP1	4.49597e-09	0.379897	0.987	0.64	8.99194e-06
MKRN2OS	4.33273e-13	0.377406	0.973	0.798	8.66547e-10
FAM162A	1.39813e-10	0.376408	1	0.833	2.79626e-07
MGST3	5.568e-09	0.374064	0.933	0.833	1.1136e-05
C8H9orf152	1.14821e-27	0.373709	1	0.789	2.29642e-24
KLF5	1.39113e-10	0.372471	1	0.43	2.78227e-07
CAMK2D	5.6827e-07	0.37236	0.787	0.342	0.00113654
OVOL2	3.44462e-23	0.369702	1	0.526	6.88923e-20
GADD45A	5.11794e-10	0.368084	1	0.509	1.02359e-06
BHLHE40	1.64661e-19	0.36573	1	0.658	3.29323e-16
SERPINA1	1.10048e-16	0.362857	1	0.86	2.20097e-13
TOMM5	2.631e-14	0.362265	0.987	0.833	5.26199e-11
ISOC1	6.05401e-20	0.362034	0.973	0.596	1.2108e-16
CKMT1A	0.0430012	0.357845	0.427	0.614	1
CLIC1	3.03236e-06	0.357734	0.787	0.246	0.00606471
CKAP4	1.03002e-16	0.353827	0.987	0.36	2.06005e-13
FTL	9.02975e-08	0.349281	1	0.904	0.000180595
IDI1	5.1645e-18	0.347984	0.987	0.711	1.0329e-14
TXN	8.98046e-07	0.34522	1	0.93	0.00179609
PRSS22	2.24674e-24	0.345021	1	0.807	4.49348e-21
IRX3	4.3079e-26	0.34434	0.973	0.465	8.61581e-23
RNASE4	3.59438e-18	0.343526	0.987	0.667	7.18875e-15
HEBP1	1.6162e-10	0.34319	0.347	0.079	3.2324e-07
RFC3	8.43438e-26	0.343004	0.987	0.711	1.68688e-22
MAPK13	1.99692e-20	0.341172	0.973	0.807	3.99384e-17
PCP4	0.000507196	0.338397	0.68	0.211	1
PLPP3	0.000427704	0.336164	0.56	0.114	0.855408
FHL2	2.77991e-24	0.335784	0.987	0.605	5.55982e-21
SYNE4	1.35976e-23	0.33464	1	0.746	2.71953e-20
AIF1	6.36482e-21	0.334616	0.973	0.728	1.27296e-17
IGFBP2	2.02682e-15	0.330286	0.987	0.719	4.05364e-12
ENSBTAG00000010952	8.25156e-21	0.328209	1	0.544	1.65031e-17
VCL	0.151244	0.328048	0.4	0.386	1
SMAD1	1.23429e-16	0.327835	0.987	0.518	2.46859e-13
LAP3	2.34943e-13	0.327484	1	0.842	4.69885e-10
TSPAN3	5.87064e-06	0.325243	0.667	0.447	0.0117413
TM7SF2	7.6307e-19	0.32479	1	0.719	1.52614e-15
RBPMS	2.86588e-24	0.323659	0.987	0.395	5.73176e-21
ANXA4	0.000103349	0.323532	1	0.939	0.206697
TAGLN2	2.00258e-09	0.323222	0.987	0.842	4.00515e-06
CLDN18	1.30679e-08	0.320829	1	0.5	2.61358e-05
MX2	2.3195e-21	0.318667	0.973	0.798	4.63901e-18
AP1M2	5.97897e-08	0.316688	0.973	0.684	0.000119579
UQCRQ	0.000250758	0.310367	0.76	0.36	0.501515
CD151	7.533e-27	0.310342	0.987	0.368	1.5066e-23
JUNB	0.00116808	0.30838	1	0.912	1
FNBP1L	7.05106e-12	0.307942	0.613	0.149	1.41021e-08
PLS1	1.16575e-18	0.305116	0.973	0.842	2.33151e-15
MX1	4.29823e-15	0.303099	1	0.667	8.59645e-12
CLU	4.31932e-12	0.289094	0.987	0.86	8.63863e-09
EPHB1	1.99262e-26	0.284365	0.987	0.368	3.98523e-23
PTGS1	2.3589e-05	0.282277	0.987	0.57	0.0471781
NDUFA4	0.000500312	0.282147	1	0.561	1
CLDN4	0.00132137	0.279229	1	0.93	1
PHLDA1	0.000656929	0.277896	1	0.939	1
MISP3	0.0255397	0.276186	0.653	0.202	1
PRR13	1.66758e-11	0.272819	1	0.412	3.33515e-08
EIF4EBP1	0.622558	0.272737	0.507	0.518	1
EPS8L3	3.36669e-09	0.27261	0.32	0.114	6.73339e-06
RBMS2	1.25198e-19	0.268343	0.973	0.754	2.50396e-16
LSR	0.531593	0.26785	0.493	0.158	1
SEC11C	2.44163e-07	0.267625	0.973	0.614	0.000488326
IDH1	9.02275e-06	0.267618	0.907	0.518	0.0180455
COX7A2	1.11669e-06	0.266624	1	0.886	0.00223337
ALOX5AP	1.86545e-09	0.265938	0.933	0.351	3.7309e-06
ZDHHC9	0.00285737	0.262654	0.28	0.035	1
EPHX1	0.439068	0.251229	0.493	0.184	1
KCTD20	2.09135e-07	-0.250145	0.987	0.789	0.00041827
KIF20B	1.70296e-09	-0.250177	0.04	0.404	3.40592e-06
TCF7L2	1.71051e-11	-0.251572	1	0.833	3.42103e-08
ADGRE1	1.91804e-10	-0.252308	0.973	0.781	3.83607e-07
ADIRF	1.43816e-18	-0.254873	0.973	0.351	2.87632e-15
RETN	2.05897e-10	-0.255192	0.973	0.781	4.11794e-07
RGS1	1.27171e-07	-0.25523	0.96	0.325	0.000254341
CXCL8	0.103411	-0.255776	0.973	0.798	1
FAM174B	0.000312127	-0.25646	0.4	0.746	0.624253
GZMA	8.10202e-06	-0.257341	0.96	0.368	0.016204
TENT5A	8.35193e-24	-0.257572	0.04	0.482	1.67039e-20
GIMAP7.2	2.12974e-07	-0.258735	0.96	0.342	0.000425949
ENSBTAG00000048631	5.62659e-12	-0.259579	0.093	0.447	1.12532e-08
PYCARD	1.07494e-07	-0.260094	0.973	0.789	0.000214987
NCF4	6.23733e-25	-0.260401	0.973	0.781	1.24747e-21
MAL2	0.166804	-0.261195	0.987	0.86	1
CD68	1.00307e-16	-0.261919	0.227	0.702	2.00614e-13
TNIP3	3.81018e-10	-0.26233	0.973	0.781	7.62036e-07
ENSBTAG00000000144	0.174704	-0.263412	0.24	0.404	1
GAN	0.111684	-0.26488	0.973	0.781	1
ENSBTAG00000034609	0.0269753	-0.265352	0.04	0.36	1
C1QC	3.03258e-06	-0.266061	0.973	0.789	0.00606517
DUOXA2	1.47141e-10	-0.269394	0.947	0.781	2.94282e-07
CPD	1.77833e-05	-0.269864	1	0.868	0.0355667
CCL20	1.56092e-05	-0.270119	0.973	0.842	0.0312184
ENSBTAG00000046373	2.33033e-10	-0.272722	0.973	0.781	4.66066e-07
IQGAP2	0.000104962	-0.272746	0.333	0.14	0.209923
FLNB	3.23342e-05	-0.272938	0.333	0.675	0.0646684
MSMO1	0.0130319	-0.273092	0.973	0.833	1
TLR2	6.48823e-05	-0.27367	0.96	0.781	0.129765
HNF4G	0.000542385	-0.274097	0.333	0.123	1
ETHE1	0.18984	-0.274827	0.453	0.193	1
RAB11FIP1	1.21379e-08	-0.277594	0.973	0.86	2.42758e-05
LRATD1	3.78345e-11	-0.281698	0.947	0.781	7.56689e-08
AMIGO3	0.972431	-0.282613	0.947	0.491	1
NASP	0.000127076	-0.283876	0.36	0.544	0.254153
S100A5	0.000539596	-0.284705	0.973	0.789	1
EXPH5	6.06601e-08	-0.288237	0.28	0.482	0.00012132
TMEM265	3.33951e-14	-0.29362	0.973	0.377	6.67902e-11
SAMD9	0.0455805	-0.293636	1	0.895	1
GHRL	1.09694e-09	-0.298685	0.973	0.789	2.19387e-06
ENSBTAG00000055240	1.38697e-11	-0.30379	0.987	0.816	2.77395e-08
TNFRSF21	5.60495e-13	-0.304421	0.987	0.789	1.12099e-09
GPM6A	2.31046e-05	-0.304858	0.24	0.5	0.0462092
IFNG	3.93627e-06	-0.306163	0.427	0.605	0.00787253
NKG7	5.84351e-19	-0.309342	0.027	0.553	1.1687e-15
SMAGP	3.19739e-06	-0.309368	0.28	0.298	0.00639477
BOLA-DRB3	6.96575e-19	-0.310932	0.987	0.711	1.39315e-15
KIF21A	0.000362598	-0.317518	0.213	0.351	0.725197
CD52	2.40677e-14	-0.320513	0.973	0.289	4.81354e-11
RIOK3	0.0258819	-0.321181	0.667	0.404	1
LMNB1	2.70291e-09	-0.321211	0.253	0.596	5.40582e-06
ANXA3	0.00184933	-0.321413	0.987	0.789	1
C18H19orf33	0.00632635	-0.324275	0.813	0.351	1
TIMM8A	1.37544e-19	-0.332017	0.987	0.649	2.75087e-16
IRF1	0.0148195	-0.332665	1	0.912	1
FILIP1L	0.778128	-0.335855	0.973	0.754	1
EME2	3.0944e-10	-0.335996	0.96	0.781	6.18881e-07
PRSS23	8.32948e-08	-0.336146	0.973	0.395	0.00016659
FBXO32	5.82521e-11	-0.336809	0.187	0.535	1.16504e-07
PPP2R3A	0.00184302	-0.341203	0.987	0.588	1
OTUD1	1.60566e-10	-0.341878	0.96	0.781	3.21131e-07
S100A8	9.95875e-10	-0.343502	0.987	0.789	1.99175e-06
RNF144B	3.99205e-07	-0.345375	0.987	0.798	0.00079841
NFAM1	4.45842e-11	-0.349075	0.96	0.781	8.91684e-08
GCNT3	0.00118017	-0.349439	0.36	0.5	1
ARHGEF28	0.0339641	-0.350268	0.453	0.342	1
NPEPPS	0.000104962	-0.353964	0.32	0.377	0.209923
BRCA2	0.015301	-0.354146	0.187	0.404	1
NNT	3.65732e-19	-0.354208	0.04	0.43	7.31463e-16
NR4A1	0.532665	-0.355275	1	0.825	1
IL2RA	9.91763e-11	-0.355321	0.96	0.781	1.98353e-07
LRRC8A	4.26942e-11	-0.355747	0.2	0.333	8.53884e-08
ANXA10	1.82867e-13	-0.35654	0.973	0.421	3.65733e-10
MAFF	0.135144	-0.356781	0.493	0.754	1
ASRGL1	5.05928e-11	-0.357191	0.973	0.781	1.01186e-07
MAFG	0.955545	-0.359134	0.627	0.316	1
MXD3	1.0661e-09	-0.363822	0.987	0.789	2.1322e-06
TSC22D1	0.409239	-0.364907	0.707	0.333	1
P4HB	0.656675	-0.365687	1	0.86	1
CTSD	1.34561e-23	-0.366167	0.973	0.772	2.69121e-20
ZC3H12C	6.98657e-11	-0.366412	0.973	0.798	1.39731e-07
ISG12(B)	1.25058e-06	-0.36752	0.987	0.491	0.00250116
IL7R	3.55276e-11	-0.367581	0.973	0.798	7.10551e-08
SLC2A1	0.221976	-0.370057	0.48	0.474	1
SDC3	0.000587855	-0.370689	0.987	0.781	1
CD2AP	0.000148425	-0.371412	0.987	0.833	0.29685
HOXA3	2.9766e-07	-0.373733	0.973	0.64	0.00059532
MZB1	1.28613e-07	-0.380859	0.987	0.798	0.000257227
ACP5	4.22564e-09	-0.385271	0.173	0.377	8.45127e-06
ENSBTAG00000051030	1.08503e-11	-0.386853	0.973	0.632	2.17006e-08
TAGAP	1.82863e-19	-0.388777	0.093	0.693	3.65726e-16
SOD2	0.000547294	-0.388838	0.987	0.833	1
ENSBTAG00000003408	5.42208e-05	-0.392053	0.973	0.798	0.108442
NFKBIA	0.000863499	-0.393034	1	0.868	1
STMN1	8.0213e-13	-0.395206	0.173	0.632	1.60426e-09
RAP2B	0.232244	-0.39602	0.88	0.746	1
ELOVL6	0.0268796	-0.398974	0.32	0.509	1
IL17RC	4.41609e-08	-0.40108	0.987	0.509	8.83218e-05
PLK2	0.020822	-0.403759	0.987	0.851	1
SIRPA	5.63467e-07	-0.405355	0.28	0.123	0.00112693
IRF7	0.212114	-0.406574	0.253	0.14	1
PCYT2	4.84475e-12	-0.407158	0.187	0.5	9.6895e-09
MLPH	1.14313e-10	-0.410937	0.653	0.763	2.28627e-07
RGCC	3.05019e-10	-0.41207	0.267	0.535	6.10039e-07
LIPA	1.34367e-27	-0.412601	0.013	0.5	2.68735e-24
GADD45G	0.587533	-0.42358	1	0.851	1
CGN	0.3527	-0.423971	0.347	0.158	1
CTSC	1.19669e-09	-0.426002	0.987	0.798	2.39338e-06
TNFSF15	0.042168	-0.429984	0.427	0.579	1
TNS4	3.05999e-26	-0.435997	0.027	0.667	6.11997e-23
DUSP2	0.162339	-0.446601	0.973	0.711	1
ABL2	6.12226e-21	-0.447995	0.027	0.254	1.22445e-17
LYZ	7.54974e-14	-0.454875	0.973	0.833	1.50995e-10
SLC25A4	0.00147934	-0.46103	0.373	0.228	1
ENSBTAG00000002416	2.38323e-11	-0.462631	0.987	0.816	4.76646e-08
MAFA	0.887295	-0.464702	0.88	0.509	1
DUSP1	0.289757	-0.472122	1	0.93	1
ICAM1	0.000113729	-0.475306	0.973	0.807	0.227459
SPTBN1	0.600827	-0.4914	0.987	0.886	1
DSP	0.945811	-0.492519	0.987	0.851	1
THBS1	0.00090569	-0.493815	0.973	0.798	1
LIMA1	0.0399881	-0.499353	0.533	0.693	1
MUC13	4.77691e-25	-0.499592	0.067	0.746	9.55382e-22
PDGFA	0.120789	-0.505736	0.547	0.5	1
PIK3C2G	0.00259891	-0.508824	0.32	0.263	1
H1-2	0.286603	-0.5165	0.067	0.289	1
MYO6	6.22423e-18	-0.525141	0.12	0.553	1.24485e-14
DAAM1	0.000552481	-0.527174	0.973	0.728	1
ENSBTAG00000027204	1.15486e-19	-0.534551	0.067	0.509	2.30971e-16
ARHGAP21	4.95823e-06	-0.535751	0.987	0.772	0.00991647
FTH1	0.30875	-0.544756	1	0.982	1
PCLAF	3.41813e-08	-0.546004	0.973	0.763	6.83626e-05
NOSTRIN	0.714598	-0.549285	0.613	0.684	1
ITPKC	0.00593023	-0.551063	0.973	0.816	1
SDC4	0.00044532	-0.573531	1	0.842	0.89064
MUC1	0.0172877	-0.578072	0.52	0.825	1
FAM20C	0.0255397	-0.579306	0.987	0.781	1
PLAU	1.51417e-10	-0.579399	0.973	0.798	3.02833e-07
IDH2	0.410666	-0.59414	0.533	0.561	1
LPCAT3	3.59649e-09	-0.595701	0.16	0.43	7.19298e-06
NFKBIZ	0.991324	-0.597989	0.987	0.877	1
EPS8	0.72679	-0.598912	0.787	0.447	1
RAB11FIP2	4.10394e-14	-0.604586	0.173	0.588	8.20788e-11
ARHGAP5	0.412214	-0.604678	0.693	0.298	1
PTPRF	0.221658	-0.606395	1	0.851	1
NET1	3.20904e-05	-0.616819	0.467	0.833	0.0641807
SGK1	6.72017e-08	-0.623199	0.227	0.526	0.000134403
ENSBTAG00000047265	0.000925191	-0.628815	0.987	0.833	1
BOLA-DRA	5.11916e-11	-0.672569	0.987	0.86	1.02383e-07
CTSS	3.25547e-10	-0.672647	0.973	0.798	6.51094e-07
ARL11	0.153722	-0.677114	0.467	0.281	1
GALNT5	3.78982e-10	-0.678774	0.947	0.798	7.57963e-07
GRO1	6.48032e-11	-0.680063	0.987	0.833	1.29606e-07
ENSBTAG00000047121	5.87911e-16	-0.682197	0.973	0.886	1.17582e-12
HES1	0.000307512	-0.689529	1	0.868	0.615025
RND3	0.517297	-0.699612	0.333	0.289	1
MCRIP2	1.43113e-13	-0.699896	0.187	0.579	2.86226e-10
ID1	0.947981	-0.705514	0.267	0.395	1
TSC22D2	0.029963	-0.70797	0.493	0.614	1
AKAP1	0.00011479	-0.712883	0.96	0.807	0.229579
CAPN5	1.53642e-09	-0.723279	0.28	0.658	3.07285e-06
TFF2	3.04219e-11	-0.728467	0.973	0.851	6.08438e-08
ITGA6	9.26123e-07	-0.732553	0.32	0.658	0.00185225
TXNIP	0.0212169	-0.750243	0.56	0.43	1
IER3	0.288418	-0.756824	1	0.868	1
ENSBTAG00000050614	2.65343e-10	-0.759828	0.973	0.781	5.30686e-07
TCIM	8.52085e-07	-0.761046	0.973	0.807	0.00170417
SYTL2	6.77864e-05	-0.768922	0.933	0.798	0.135573
ALOX5	0.831042	-0.770027	0.8	0.57	1
LGALS9	0.0271865	-0.775862	0.507	0.632	1
TNF	1.48344e-11	-0.781247	0.973	0.798	2.96687e-08
FAM71A	8.48073e-18	-0.785954	0.24	0.781	1.69615e-14
JUP	0.000150173	-0.803118	0.4	0.64	0.300347
BTG2	4.98137e-05	-0.804496	0.4	0.798	0.0996273
KIT	0.0584277	-0.812903	0.573	0.368	1
HIST1H1E	6.84664e-11	-0.823425	0.253	0.737	1.36933e-07
PGA5	0.0450212	-0.861892	1	0.956	1
LYZ1.1	4.61731e-07	-0.866609	0.867	0.807	0.000923461
AFDN	0.284772	-0.872451	0.6	0.719	1
H2BC18	2.16519e-09	-0.890525	0.96	0.789	4.33039e-06
CEACAM1	0.00371148	-0.927977	0.48	0.658	1
AGR2	2.6527e-07	-0.944921	1	0.921	0.00053054
KHNYN	3.16025e-20	-0.952049	0.107	0.702	6.32049e-17
SAA3	3.42193e-19	-0.953389	1	0.947	6.84385e-16
MAP2	1.37684e-06	-0.963611	0.933	0.886	0.00275369
PLAC8	3.88999e-10	-0.969277	0.987	0.842	7.77999e-07
AHNAK	0.0081565	-0.998338	0.48	0.553	1
JCHAIN	9.2245e-19	-1.029	0.987	0.956	1.8449e-15
FMN1	0.00011543	-1.03973	0.973	0.825	0.230859
MAGI3	0.000730932	-1.05915	0.453	0.404	1
HSPA1A	0.596774	-1.06746	0.973	0.693	1
SH2D7	1.81917e-10	-1.12122	0.28	0.702	3.63834e-07
EHD4	0.0588249	-1.21291	0.84	0.632	1
LYZ2	3.14431e-13	-1.27139	1	0.956	6.28862e-10
ENSBTAG00000047700	6.94268e-22	-1.31033	1	0.974	1.38854e-18
VPREB1	1.40524e-22	-1.49082	1	1	2.81049e-19
GKN2	8.68951e-08	-1.58057	0.987	0.904	0.00017379
SYNE2	8.6823e-07	-1.70113	0.933	0.991	0.00173646
GKN1	8.88055e-11	-1.70802	0.867	0.965	1.77611e-07
7SK.49	6.08876e-09	-2.44815	0.987	0.86	1.21775e-05
5-8S-rRNA.3	7.22627e-09	-2.70143	0.987	0.904	1.44525e-05
